# Supplementary material for: A multi-species repository of social networks
Source: Sci Data. 2019 Apr 29;6:44. doi: 10.1038/s41597-019-0056-z (PMC6488576; doi:10.1038/s41597-019-0056-z)
Supplement: Supplementary file 1 — Download metadata file [file 41597_2019_56_MOESM1_ESM.zip]

Archive with 3 entries (3 files):
- s_Bansal660A_study.txt
- a_Bansal660A_assay.txt
- i_Investigation.txt
