# Supplementary material for: A multi-species repository of social networks
Source: Sci Data. 2019 Apr 29;6:44. doi: 10.1038/s41597-019-0056-z (PMC6488576; doi:10.1038/s41597-019-0056-z)
Supplement: Supplementary file 1 — Download metadata file [file 41597_2019_56_MOESM1_ESM.zip › s_Bansal660A_study.txt]

Source Name	Comment[citation]	Characteristics[organism]	Term Source REF	Term Accession Number	Protocol REF	Sample Name	Factor Value[species group]	Factor Value[population type]	Factor Value[geographic location]
Scientific Publication	Atton, N., et al. "Familiarity affects social network <br> structure and discovery of prey patch locations <br> in foraging stickleback shoals." Proceedings of the <br> Royal Society of London B: Biological Sciences <br> 281.1789 (2014): 20140579.	Gasterosteus aculeatus			selection	stickleback_atton_group_1	Actinopterygii	captive	St. Andrews UK
Scientific Publication	Atton, N., et al. "Familiarity affects social network <br> structure and discovery of prey patch locations <br> in foraging stickleback shoals." Proceedings of the <br> Royal Society of London B: Biological Sciences <br> 281.1789 (2014): 20140579.	Gasterosteus aculeatus			selection	stickleback_atton_group_2	Actinopterygii	captive	St. Andrews UK
Scientific Publication	Atton, N., et al. "Familiarity affects social network <br> structure and discovery of prey patch locations <br> in foraging stickleback shoals." Proceedings of the <br> Royal Society of London B: Biological Sciences <br> 281.1789 (2014): 20140579.	Gasterosteus aculeatus			selection	stickleback_atton_group_3	Actinopterygii	captive	St. Andrews UK
Scientific Publication	Atton, N., et al. "Familiarity affects social network <br> structure and discovery of prey patch locations <br> in foraging stickleback shoals." Proceedings of the <br> Royal Society of London B: Biological Sciences <br> 281.1789 (2014): 20140579.	Gasterosteus aculeatus			selection	stickleback_atton_group_4	Actinopterygii	captive	St. Andrews UK
Scientific Publication	Atton, N., et al. "Familiarity affects social network <br> structure and discovery of prey patch locations <br> in foraging stickleback shoals." Proceedings of the <br> Royal Society of London B: Biological Sciences <br> 281.1789 (2014): 20140579.	Gasterosteus aculeatus			selection	stickleback_atton_group_5	Actinopterygii	captive	St. Andrews UK
Scientific Publication	Atton, N., et al. "Familiarity affects social network <br> structure and discovery of prey patch locations <br> in foraging stickleback shoals." Proceedings of the <br> Royal Society of London B: Biological Sciences <br> 281.1789 (2014): 20140579.	Gasterosteus aculeatus			selection	stickleback_atton_group_6	Actinopterygii	captive	St. Andrews UK
Scientific Publication	Atton, N., et al. "Familiarity affects social network <br> structure and discovery of prey patch locations <br> in foraging stickleback shoals." Proceedings of the <br> Royal Society of London B: Biological Sciences <br> 281.1789 (2014): 20140579.	Gasterosteus aculeatus			selection	stickleback_atton_group_7	Actinopterygii	captive	St. Andrews UK
Scientific Publication	Hasenjager, Matthew J., and Lee Alan Dugatkin. "Familiarity <br> affects network structure and information flow in <br> guppy (Poecilia reticulata) shoals." Behavioral Ecology (2016): <br> arw152.	Poecilia reticulata			selection	guppy_hasenjager_familiar_1	Actinopterygii	captive	Louisville Kentucky
Scientific Publication	Hasenjager, Matthew J., and Lee Alan Dugatkin. "Familiarity <br> affects network structure and information flow in <br> guppy (Poecilia reticulata) shoals." Behavioral Ecology (2016): <br> arw152.	Poecilia reticulata			selection	guppy_hasenjager_familiar_10	Actinopterygii	captive	Louisville Kentucky
Scientific Publication	Hasenjager, Matthew J., and Lee Alan Dugatkin. "Familiarity <br> affects network structure and information flow in <br> guppy (Poecilia reticulata) shoals." Behavioral Ecology (2016): <br> arw152.	Poecilia reticulata			selection	guppy_hasenjager_familiar_2	Actinopterygii	captive	Louisville Kentucky
Scientific Publication	Hasenjager, Matthew J., and Lee Alan Dugatkin. "Familiarity <br> affects network structure and information flow in <br> guppy (Poecilia reticulata) shoals." Behavioral Ecology (2016): <br> arw152.	Poecilia reticulata			selection	guppy_hasenjager_familiar_4	Actinopterygii	captive	Louisville Kentucky
Scientific Publication	Hasenjager, Matthew J., and Lee Alan Dugatkin. "Familiarity <br> affects network structure and information flow in <br> guppy (Poecilia reticulata) shoals." Behavioral Ecology (2016): <br> arw152.	Poecilia reticulata			selection	guppy_hasenjager_familiar_5	Actinopterygii	captive	Louisville Kentucky
Scientific Publication	Hasenjager, Matthew J., and Lee Alan Dugatkin. "Familiarity <br> affects network structure and information flow in <br> guppy (Poecilia reticulata) shoals." Behavioral Ecology (2016): <br> arw152.	Poecilia reticulata			selection	guppy_hasenjager_familiar_6	Actinopterygii	captive	Louisville Kentucky
Scientific Publication	Hasenjager, Matthew J., and Lee Alan Dugatkin. "Familiarity <br> affects network structure and information flow in <br> guppy (Poecilia reticulata) shoals." Behavioral Ecology (2016): <br> arw152.	Poecilia reticulata			selection	guppy_hasenjager_familiar_7	Actinopterygii	captive	Louisville Kentucky
Scientific Publication	Hasenjager, Matthew J., and Lee Alan Dugatkin. "Familiarity <br> affects network structure and information flow in <br> guppy (Poecilia reticulata) shoals." Behavioral Ecology (2016): <br> arw152.	Poecilia reticulata			selection	guppy_hasenjager_familiar_8	Actinopterygii	captive	Louisville Kentucky
Scientific Publication	Hasenjager, Matthew J., and Lee Alan Dugatkin. "Familiarity <br> affects network structure and information flow in <br> guppy (Poecilia reticulata) shoals." Behavioral Ecology (2016): <br> arw152.	Poecilia reticulata			selection	guppy_hasenjager_familiar_9	Actinopterygii	captive	Louisville Kentucky
Scientific Publication	Levin, Iris I., et al. "Stress response, gut <br> microbial diversity and sexual signals correlate with <br> social interactions." Biology Letters 12.6 (2016): 20160352. <br>	Hirundo rustica			selection	Weighted_Barn_swallow_contact_network_Levin	Aves	free-ranging	Boulder County Colorado USA
Scientific Publication	Levin, Iris I., et al. "Stress response, gut <br> microbial diversity and sexual signals correlate with <br> social interactions." Biology Letters 12.6 (2016): 20160352. <br>	Hirundo rustica			selection	Weighted_Barn_swallow_non_physical_social_interaction_Levin	Aves	free-ranging	Boulder County Colorado USA
Scientific Publication	Kurvers, Ralf HJM, et al. "Contrasting context dependence <br> of familiarity and kinship in animal social <br> networks." Animal Behaviour 86.5 (2013): 993-1001.	Branta leucopsis			selection	geese_kurvers_female_foraging	Aves	captive	Heteren Netherlands
Scientific Publication	Kurvers, Ralf HJM, et al. "Contrasting context dependence <br> of familiarity and kinship in animal social <br> networks." Animal Behaviour 86.5 (2013): 993-1001.	Branta leucopsis			selection	geese_kurvers_male_foraging	Aves	captive	Heteren Netherlands
Scientific Publication	Guhl, A. M. "Social behavior of the domestic <br> fowl." Transactions of the Kansas Academy of <br> Science (1903-) 71.3 (1968): 379-384.	Gallus gallus			selection	hens_guhl_pecking_order	Aves	captive	Manhattan Kansas
Scientific Publication	Adelman, James S., et al. "Feeder use predicts <br> both acquisition and transmission of a contagious <br> pathogen in a North American songbird." Proc. <br> R. Soc. B. Vol. 282. No. 1815. <br> The Royal Society, 2015.	Haemorhous mexicanus			selection	weighted_adelman_social_songbird	Aves	free-ranging	Virginia Tech Virginia USA
Scientific Publication	Arnberg, Nina N., et al. "Social network structure <br> in wintering golden‐crowned sparrows is not correlated <br> with kinship." Molecular ecology 24.19 (2015): 5034-5044. <br>	Zonotrichia atricapilla			selection	weighted_arnberg_sparrow_social_2009	Aves	free-ranging	California USA
Scientific Publication	Arnberg, Nina N., et al. "Social network structure <br> in wintering golden‐crowned sparrows is not correlated <br> with kinship." Molecular ecology 24.19 (2015): 5034-5044. <br>	Zonotrichia atricapilla			selection	weighted_arnberg_sparrow_social_2010	Aves	free-ranging	California USA
Scientific Publication	Shizuka, Daizaburo, et al. "Across‐year social stability shapes <br> network structure in wintering migrant sparrows." Ecology <br> letters 17.8 (2014): 998-1007.	Zonotrichia atricapilla			selection	weighted_shizuka_Flock_Season2_Dryad	Aves	free-ranging	California USA
Scientific Publication	Shizuka, Daizaburo, et al. "Across‐year social stability shapes <br> network structure in wintering migrant sparrows." Ecology <br> letters 17.8 (2014): 998-1007.	Zonotrichia atricapilla			selection	weighted_shizuka_Flock_Season3_Dryad	Aves	free-ranging	California USA
Scientific Publication	Farine, Damien R., and Peter J. Milburn. "Social <br> organisation of thornbill-dominated mixed-species flocks using social <br> network analysis." Behavioral Ecology and Sociobiology 67.2 <br> (2013): 321-330.	Acanthiza			selection	Thornbill_Farine	Aves	free-ranging	Canberra Australia
Scientific Publication	Dijk, René E., et al. "Cooperative investment in <br> public goods is kin directed in communal <br> nests of social birds." Ecology letters 17.9 <br> (2014): 1141-1148.	Philetairus socius			selection	weaver_dijk_social_00	Aves	free-ranging	Kimberley South Africa
Scientific Publication	Dijk, René E., et al. "Cooperative investment in <br> public goods is kin directed in communal <br> nests of social birds." Ecology letters 17.9 <br> (2014): 1141-1148.	Philetairus socius			selection	weaver_dijk_social_01	Aves	free-ranging	Kimberley South Africa
Scientific Publication	Dijk, René E., et al. "Cooperative investment in <br> public goods is kin directed in communal <br> nests of social birds." Ecology letters 17.9 <br> (2014): 1141-1148.	Philetairus socius			selection	weaver_dijk_social_02	Aves	free-ranging	Kimberley South Africa
Scientific Publication	Dijk, René E., et al. "Cooperative investment in <br> public goods is kin directed in communal <br> nests of social birds." Ecology letters 17.9 <br> (2014): 1141-1148.	Philetairus socius			selection	weaver_dijk_social_03	Aves	free-ranging	Kimberley South Africa
Scientific Publication	Dijk, René E., et al. "Cooperative investment in <br> public goods is kin directed in communal <br> nests of social birds." Ecology letters 17.9 <br> (2014): 1141-1148.	Philetairus socius			selection	weaver_dijk_social_04	Aves	free-ranging	Kimberley South Africa
Scientific Publication	Dijk, René E., et al. "Cooperative investment in <br> public goods is kin directed in communal <br> nests of social birds." Ecology letters 17.9 <br> (2014): 1141-1148.	Philetairus socius			selection	weaver_dijk_social_05	Aves	free-ranging	Kimberley South Africa
Scientific Publication	Dijk, René E., et al. "Cooperative investment in <br> public goods is kin directed in communal <br> nests of social birds." Ecology letters 17.9 <br> (2014): 1141-1148.	Philetairus socius			selection	weaver_dijk_social_06	Aves	free-ranging	Kimberley South Africa
Scientific Publication	Dijk, René E., et al. "Cooperative investment in <br> public goods is kin directed in communal <br> nests of social birds." Ecology letters 17.9 <br> (2014): 1141-1148.	Philetairus socius			selection	weaver_dijk_social_07	Aves	free-ranging	Kimberley South Africa
Scientific Publication	Dijk, René E., et al. "Cooperative investment in <br> public goods is kin directed in communal <br> nests of social birds." Ecology letters 17.9 <br> (2014): 1141-1148.	Philetairus socius			selection	weaver_dijk_social_08	Aves	free-ranging	Kimberley South Africa
Scientific Publication	Dijk, René E., et al. "Cooperative investment in <br> public goods is kin directed in communal <br> nests of social birds." Ecology letters 17.9 <br> (2014): 1141-1148.	Philetairus socius			selection	weaver_dijk_social_09	Aves	free-ranging	Kimberley South Africa
Scientific Publication	Dijk, René E., et al. "Cooperative investment in <br> public goods is kin directed in communal <br> nests of social birds." Ecology letters 17.9 <br> (2014): 1141-1148.	Philetairus socius			selection	weaver_dijk_social_10	Aves	free-ranging	Kimberley South Africa
Scientific Publication	Dijk, René E., et al. "Cooperative investment in <br> public goods is kin directed in communal <br> nests of social birds." Ecology letters 17.9 <br> (2014): 1141-1148.	Philetairus socius			selection	weaver_dijk_social_11	Aves	free-ranging	Kimberley South Africa
Scientific Publication	Dijk, René E., et al. "Cooperative investment in <br> public goods is kin directed in communal <br> nests of social birds." Ecology letters 17.9 <br> (2014): 1141-1148.	Philetairus socius			selection	weaver_dijk_social_12	Aves	free-ranging	Kimberley South Africa
Scientific Publication	Dijk, René E., et al. "Cooperative investment in <br> public goods is kin directed in communal <br> nests of social birds." Ecology letters 17.9 <br> (2014): 1141-1148.	Philetairus socius			selection	weaver_dijk_social_13	Aves	free-ranging	Kimberley South Africa
Scientific Publication	Dijk, René E., et al. "Cooperative investment in <br> public goods is kin directed in communal <br> nests of social birds." Ecology letters 17.9 <br> (2014): 1141-1148.	Philetairus socius			selection	weaver_dijk_social_14	Aves	free-ranging	Kimberley South Africa
Scientific Publication	Dijk, René E., et al. "Cooperative investment in <br> public goods is kin directed in communal <br> nests of social birds." Ecology letters 17.9 <br> (2014): 1141-1148.	Philetairus socius			selection	weaver_dijk_social_15	Aves	free-ranging	Kimberley South Africa
Scientific Publication	Dijk, René E., et al. "Cooperative investment in <br> public goods is kin directed in communal <br> nests of social birds." Ecology letters 17.9 <br> (2014): 1141-1148.	Philetairus socius			selection	weaver_dijk_social_16	Aves	free-ranging	Kimberley South Africa
Scientific Publication	Dijk, René E., et al. "Cooperative investment in <br> public goods is kin directed in communal <br> nests of social birds." Ecology letters 17.9 <br> (2014): 1141-1148.	Philetairus socius			selection	weaver_dijk_social_17	Aves	free-ranging	Kimberley South Africa
Scientific Publication	Dijk, René E., et al. "Cooperative investment in <br> public goods is kin directed in communal <br> nests of social birds." Ecology letters 17.9 <br> (2014): 1141-1148.	Philetairus socius			selection	weaver_dijk_social_18	Aves	free-ranging	Kimberley South Africa
Scientific Publication	Dijk, René E., et al. "Cooperative investment in <br> public goods is kin directed in communal <br> nests of social birds." Ecology letters 17.9 <br> (2014): 1141-1148.	Philetairus socius			selection	weaver_dijk_social_19	Aves	free-ranging	Kimberley South Africa
Scientific Publication	Dijk, René E., et al. "Cooperative investment in <br> public goods is kin directed in communal <br> nests of social birds." Ecology letters 17.9 <br> (2014): 1141-1148.	Philetairus socius			selection	weaver_dijk_social_20	Aves	free-ranging	Kimberley South Africa
Scientific Publication	Dijk, René E., et al. "Cooperative investment in <br> public goods is kin directed in communal <br> nests of social birds." Ecology letters 17.9 <br> (2014): 1141-1148.	Philetairus socius			selection	weaver_dijk_social_21	Aves	free-ranging	Kimberley South Africa
Scientific Publication	Dijk, René E., et al. "Cooperative investment in <br> public goods is kin directed in communal <br> nests of social birds." Ecology letters 17.9 <br> (2014): 1141-1148.	Philetairus socius			selection	weaver_dijk_social_22	Aves	free-ranging	Kimberley South Africa
Scientific Publication	Firth, Josh A., and Ben C. Sheldon. "Experimental <br> manipulation of avian social structure reveals segregation <br> is carried over across contexts." Proceedings of <br> the Royal Society of London B: Biological <br> Sciences 282.1802 (2015): 20142350.	Aves			selection	wildbird_firth_network_1	Aves	free-ranging	Oxford UK
Scientific Publication	Firth, Josh A., and Ben C. Sheldon. "Experimental <br> manipulation of avian social structure reveals segregation <br> is carried over across contexts." Proceedings of <br> the Royal Society of London B: Biological <br> Sciences 282.1802 (2015): 20142350.	Aves			selection	wildbird_firth_network_2	Aves	free-ranging	Oxford UK
Scientific Publication	Firth, Josh A., and Ben C. Sheldon. "Experimental <br> manipulation of avian social structure reveals segregation <br> is carried over across contexts." Proceedings of <br> the Royal Society of London B: Biological <br> Sciences 282.1802 (2015): 20142350.	Aves			selection	wildbird_firth_network_3	Aves	free-ranging	Oxford UK
Scientific Publication	Firth, Josh A., and Ben C. Sheldon. "Experimental <br> manipulation of avian social structure reveals segregation <br> is carried over across contexts." Proceedings of <br> the Royal Society of London B: Biological <br> Sciences 282.1802 (2015): 20142350.	Aves			selection	wildbird_firth_network_4	Aves	free-ranging	Oxford UK
Scientific Publication	Firth, Josh A., and Ben C. Sheldon. "Experimental <br> manipulation of avian social structure reveals segregation <br> is carried over across contexts." Proceedings of <br> the Royal Society of London B: Biological <br> Sciences 282.1802 (2015): 20142350.	Aves			selection	wildbird_firth_network_5	Aves	free-ranging	Oxford UK
Scientific Publication	Firth, Josh A., and Ben C. Sheldon. "Experimental <br> manipulation of avian social structure reveals segregation <br> is carried over across contexts." Proceedings of <br> the Royal Society of London B: Biological <br> Sciences 282.1802 (2015): 20142350.	Aves			selection	wildbird_firth_network_6	Aves	free-ranging	Oxford UK
Scientific Publication	Mersch, Danielle P., Alessandro Crespi, and Laurent Keller. <br> "Tracking individuals shows spatial fidelity is a <br> key regulator of ant social organization."Science 340.6136 <br> (2013): 1090-1093.	Camponotus fellah			selection	weighted_ant_mersch_colony1_day01	Insecta	captive	University of Lausanne Laussane Switzerland
Scientific Publication	Mersch, Danielle P., Alessandro Crespi, and Laurent Keller. <br> "Tracking individuals shows spatial fidelity is a <br> key regulator of ant social organization."Science 340.6136 <br> (2013): 1090-1093.	Camponotus fellah			selection	weighted_ant_mersch_colony1_day02	Insecta	captive	University of Lausanne Laussane Switzerland
Scientific Publication	Mersch, Danielle P., Alessandro Crespi, and Laurent Keller. <br> "Tracking individuals shows spatial fidelity is a <br> key regulator of ant social organization."Science 340.6136 <br> (2013): 1090-1093.	Camponotus fellah			selection	weighted_ant_mersch_colony1_day03	Insecta	captive	University of Lausanne Laussane Switzerland
Scientific Publication	Mersch, Danielle P., Alessandro Crespi, and Laurent Keller. <br> "Tracking individuals shows spatial fidelity is a <br> key regulator of ant social organization."Science 340.6136 <br> (2013): 1090-1093.	Camponotus fellah			selection	weighted_ant_mersch_colony1_day04	Insecta	captive	University of Lausanne Laussane Switzerland
Scientific Publication	Mersch, Danielle P., Alessandro Crespi, and Laurent Keller. <br> "Tracking individuals shows spatial fidelity is a <br> key regulator of ant social organization."Science 340.6136 <br> (2013): 1090-1093.	Camponotus fellah			selection	weighted_ant_mersch_colony1_day05	Insecta	captive	University of Lausanne Laussane Switzerland
Scientific Publication	Mersch, Danielle P., Alessandro Crespi, and Laurent Keller. <br> "Tracking individuals shows spatial fidelity is a <br> key regulator of ant social organization."Science 340.6136 <br> (2013): 1090-1093.	Camponotus fellah			selection	weighted_ant_mersch_colony1_day06	Insecta	captive	University of Lausanne Laussane Switzerland
Scientific Publication	Mersch, Danielle P., Alessandro Crespi, and Laurent Keller. <br> "Tracking individuals shows spatial fidelity is a <br> key regulator of ant social organization."Science 340.6136 <br> (2013): 1090-1093.	Camponotus fellah			selection	weighted_ant_mersch_colony1_day07	Insecta	captive	University of Lausanne Laussane Switzerland
Scientific Publication	Mersch, Danielle P., Alessandro Crespi, and Laurent Keller. <br> "Tracking individuals shows spatial fidelity is a <br> key regulator of ant social organization."Science 340.6136 <br> (2013): 1090-1093.	Camponotus fellah			selection	weighted_ant_mersch_colony1_day08	Insecta	captive	University of Lausanne Laussane Switzerland
Scientific Publication	Mersch, Danielle P., Alessandro Crespi, and Laurent Keller. <br> "Tracking individuals shows spatial fidelity is a <br> key regulator of ant social organization."Science 340.6136 <br> (2013): 1090-1093.	Camponotus fellah			selection	weighted_ant_mersch_colony1_day09	Insecta	captive	University of Lausanne Laussane Switzerland
Scientific Publication	Mersch, Danielle P., Alessandro Crespi, and Laurent Keller. <br> "Tracking individuals shows spatial fidelity is a <br> key regulator of ant social organization."Science 340.6136 <br> (2013): 1090-1093.	Camponotus fellah			selection	weighted_ant_mersch_colony1_day10	Insecta	captive	University of Lausanne Laussane Switzerland
Scientific Publication	Mersch, Danielle P., Alessandro Crespi, and Laurent Keller. <br> "Tracking individuals shows spatial fidelity is a <br> key regulator of ant social organization."Science 340.6136 <br> (2013): 1090-1093.	Camponotus fellah			selection	weighted_ant_mersch_colony1_day11	Insecta	captive	University of Lausanne Laussane Switzerland
Scientific Publication	Mersch, Danielle P., Alessandro Crespi, and Laurent Keller. <br> "Tracking individuals shows spatial fidelity is a <br> key regulator of ant social organization."Science 340.6136 <br> (2013): 1090-1093.	Camponotus fellah			selection	weighted_ant_mersch_colony1_day12	Insecta	captive	University of Lausanne Laussane Switzerland
Scientific Publication	Mersch, Danielle P., Alessandro Crespi, and Laurent Keller. <br> "Tracking individuals shows spatial fidelity is a <br> key regulator of ant social organization."Science 340.6136 <br> (2013): 1090-1093.	Camponotus fellah			selection	weighted_ant_mersch_colony1_day13	Insecta	captive	University of Lausanne Laussane Switzerland
Scientific Publication	Mersch, Danielle P., Alessandro Crespi, and Laurent Keller. <br> "Tracking individuals shows spatial fidelity is a <br> key regulator of ant social organization."Science 340.6136 <br> (2013): 1090-1093.	Camponotus fellah			selection	weighted_ant_mersch_colony1_day14	Insecta	captive	University of Lausanne Laussane Switzerland
Scientific Publication	Mersch, Danielle P., Alessandro Crespi, and Laurent Keller. <br> "Tracking individuals shows spatial fidelity is a <br> key regulator of ant social organization."Science 340.6136 <br> (2013): 1090-1093.	Camponotus fellah			selection	weighted_ant_mersch_colony1_day15	Insecta	captive	University of Lausanne Laussane Switzerland
Scientific Publication	Mersch, Danielle P., Alessandro Crespi, and Laurent Keller. <br> "Tracking individuals shows spatial fidelity is a <br> key regulator of ant social organization."Science 340.6136 <br> (2013): 1090-1093.	Camponotus fellah			selection	weighted_ant_mersch_colony1_day16	Insecta	captive	University of Lausanne Laussane Switzerland
Scientific Publication	Mersch, Danielle P., Alessandro Crespi, and Laurent Keller. <br> "Tracking individuals shows spatial fidelity is a <br> key regulator of ant social organization."Science 340.6136 <br> (2013): 1090-1093.	Camponotus fellah			selection	weighted_ant_mersch_colony1_day17	Insecta	captive	University of Lausanne Laussane Switzerland
Scientific Publication	Mersch, Danielle P., Alessandro Crespi, and Laurent Keller. <br> "Tracking individuals shows spatial fidelity is a <br> key regulator of ant social organization."Science 340.6136 <br> (2013): 1090-1093.	Camponotus fellah			selection	weighted_ant_mersch_colony1_day18	Insecta	captive	University of Lausanne Laussane Switzerland
Scientific Publication	Mersch, Danielle P., Alessandro Crespi, and Laurent Keller. <br> "Tracking individuals shows spatial fidelity is a <br> key regulator of ant social organization."Science 340.6136 <br> (2013): 1090-1093.	Camponotus fellah			selection	weighted_ant_mersch_colony1_day19	Insecta	captive	University of Lausanne Laussane Switzerland
Scientific Publication	Mersch, Danielle P., Alessandro Crespi, and Laurent Keller. <br> "Tracking individuals shows spatial fidelity is a <br> key regulator of ant social organization."Science 340.6136 <br> (2013): 1090-1093.	Camponotus fellah			selection	weighted_ant_mersch_colony1_day20	Insecta	captive	University of Lausanne Laussane Switzerland
Scientific Publication	Mersch, Danielle P., Alessandro Crespi, and Laurent Keller. <br> "Tracking individuals shows spatial fidelity is a <br> key regulator of ant social organization."Science 340.6136 <br> (2013): 1090-1093.	Camponotus fellah			selection	weighted_ant_mersch_colony1_day21	Insecta	captive	University of Lausanne Laussane Switzerland
Scientific Publication	Mersch, Danielle P., Alessandro Crespi, and Laurent Keller. <br> "Tracking individuals shows spatial fidelity is a <br> key regulator of ant social organization."Science 340.6136 <br> (2013): 1090-1093.	Camponotus fellah			selection	weighted_ant_mersch_colony1_day22	Insecta	captive	University of Lausanne Laussane Switzerland
Scientific Publication	Mersch, Danielle P., Alessandro Crespi, and Laurent Keller. <br> "Tracking individuals shows spatial fidelity is a <br> key regulator of ant social organization."Science 340.6136 <br> (2013): 1090-1093.	Camponotus fellah			selection	weighted_ant_mersch_colony1_day23	Insecta	captive	University of Lausanne Laussane Switzerland
Scientific Publication	Mersch, Danielle P., Alessandro Crespi, and Laurent Keller. <br> "Tracking individuals shows spatial fidelity is a <br> key regulator of ant social organization."Science 340.6136 <br> (2013): 1090-1093.	Camponotus fellah			selection	weighted_ant_mersch_colony1_day24	Insecta	captive	University of Lausanne Laussane Switzerland
Scientific Publication	Mersch, Danielle P., Alessandro Crespi, and Laurent Keller. <br> "Tracking individuals shows spatial fidelity is a <br> key regulator of ant social organization."Science 340.6136 <br> (2013): 1090-1093.	Camponotus fellah			selection	weighted_ant_mersch_colony1_day25	Insecta	captive	University of Lausanne Laussane Switzerland
Scientific Publication	Mersch, Danielle P., Alessandro Crespi, and Laurent Keller. <br> "Tracking individuals shows spatial fidelity is a <br> key regulator of ant social organization."Science 340.6136 <br> (2013): 1090-1093.	Camponotus fellah			selection	weighted_ant_mersch_colony1_day26	Insecta	captive	University of Lausanne Laussane Switzerland
Scientific Publication	Mersch, Danielle P., Alessandro Crespi, and Laurent Keller. <br> "Tracking individuals shows spatial fidelity is a <br> key regulator of ant social organization."Science 340.6136 <br> (2013): 1090-1093.	Camponotus fellah			selection	weighted_ant_mersch_colony1_day27	Insecta	captive	University of Lausanne Laussane Switzerland
Scientific Publication	Mersch, Danielle P., Alessandro Crespi, and Laurent Keller. <br> "Tracking individuals shows spatial fidelity is a <br> key regulator of ant social organization."Science 340.6136 <br> (2013): 1090-1093.	Camponotus fellah			selection	weighted_ant_mersch_colony1_day28	Insecta	captive	University of Lausanne Laussane Switzerland
Scientific Publication	Mersch, Danielle P., Alessandro Crespi, and Laurent Keller. <br> "Tracking individuals shows spatial fidelity is a <br> key regulator of ant social organization."Science 340.6136 <br> (2013): 1090-1093.	Camponotus fellah			selection	weighted_ant_mersch_colony1_day29	Insecta	captive	University of Lausanne Laussane Switzerland
Scientific Publication	Mersch, Danielle P., Alessandro Crespi, and Laurent Keller. <br> "Tracking individuals shows spatial fidelity is a <br> key regulator of ant social organization."Science 340.6136 <br> (2013): 1090-1093.	Camponotus fellah			selection	weighted_ant_mersch_colony1_day30	Insecta	captive	University of Lausanne Laussane Switzerland
Scientific Publication	Mersch, Danielle P., Alessandro Crespi, and Laurent Keller. <br> "Tracking individuals shows spatial fidelity is a <br> key regulator of ant social organization."Science 340.6136 <br> (2013): 1090-1093.	Camponotus fellah			selection	weighted_ant_mersch_colony1_day31	Insecta	captive	University of Lausanne Laussane Switzerland
Scientific Publication	Mersch, Danielle P., Alessandro Crespi, and Laurent Keller. <br> "Tracking individuals shows spatial fidelity is a <br> key regulator of ant social organization."Science 340.6136 <br> (2013): 1090-1093.	Camponotus fellah			selection	weighted_ant_mersch_colony1_day32	Insecta	captive	University of Lausanne Laussane Switzerland
Scientific Publication	Mersch, Danielle P., Alessandro Crespi, and Laurent Keller. <br> "Tracking individuals shows spatial fidelity is a <br> key regulator of ant social organization."Science 340.6136 <br> (2013): 1090-1093.	Camponotus fellah			selection	weighted_ant_mersch_colony1_day33	Insecta	captive	University of Lausanne Laussane Switzerland
Scientific Publication	Mersch, Danielle P., Alessandro Crespi, and Laurent Keller. <br> "Tracking individuals shows spatial fidelity is a <br> key regulator of ant social organization."Science 340.6136 <br> (2013): 1090-1093.	Camponotus fellah			selection	weighted_ant_mersch_colony1_day34	Insecta	captive	University of Lausanne Laussane Switzerland
Scientific Publication	Mersch, Danielle P., Alessandro Crespi, and Laurent Keller. <br> "Tracking individuals shows spatial fidelity is a <br> key regulator of ant social organization."Science 340.6136 <br> (2013): 1090-1093.	Camponotus fellah			selection	weighted_ant_mersch_colony1_day35	Insecta	captive	University of Lausanne Laussane Switzerland
Scientific Publication	Mersch, Danielle P., Alessandro Crespi, and Laurent Keller. <br> "Tracking individuals shows spatial fidelity is a <br> key regulator of ant social organization."Science 340.6136 <br> (2013): 1090-1093.	Camponotus fellah			selection	weighted_ant_mersch_colony1_day36	Insecta	captive	University of Lausanne Laussane Switzerland
Scientific Publication	Mersch, Danielle P., Alessandro Crespi, and Laurent Keller. <br> "Tracking individuals shows spatial fidelity is a <br> key regulator of ant social organization."Science 340.6136 <br> (2013): 1090-1093.	Camponotus fellah			selection	weighted_ant_mersch_colony1_day37	Insecta	captive	University of Lausanne Laussane Switzerland
Scientific Publication	Mersch, Danielle P., Alessandro Crespi, and Laurent Keller. <br> "Tracking individuals shows spatial fidelity is a <br> key regulator of ant social organization."Science 340.6136 <br> (2013): 1090-1093.	Camponotus fellah			selection	weighted_ant_mersch_colony1_day38	Insecta	captive	University of Lausanne Laussane Switzerland
Scientific Publication	Mersch, Danielle P., Alessandro Crespi, and Laurent Keller. <br> "Tracking individuals shows spatial fidelity is a <br> key regulator of ant social organization."Science 340.6136 <br> (2013): 1090-1093.	Camponotus fellah			selection	weighted_ant_mersch_colony1_day39	Insecta	captive	University of Lausanne Laussane Switzerland
Scientific Publication	Mersch, Danielle P., Alessandro Crespi, and Laurent Keller. <br> "Tracking individuals shows spatial fidelity is a <br> key regulator of ant social organization."Science 340.6136 <br> (2013): 1090-1093.	Camponotus fellah			selection	weighted_ant_mersch_colony1_day40	Insecta	captive	University of Lausanne Laussane Switzerland
Scientific Publication	Mersch, Danielle P., Alessandro Crespi, and Laurent Keller. <br> "Tracking individuals shows spatial fidelity is a <br> key regulator of ant social organization."Science 340.6136 <br> (2013): 1090-1093.	Camponotus fellah			selection	weighted_ant_mersch_colony1_day41	Insecta	captive	University of Lausanne Laussane Switzerland
Scientific Publication	Mersch, Danielle P., Alessandro Crespi, and Laurent Keller. <br> "Tracking individuals shows spatial fidelity is a <br> key regulator of ant social organization."Science 340.6136 <br> (2013): 1090-1093.	Camponotus fellah			selection	weighted_ant_mersch_colony2_day01	Insecta	captive	University of Lausanne Laussane Switzerland
Scientific Publication	Mersch, Danielle P., Alessandro Crespi, and Laurent Keller. <br> "Tracking individuals shows spatial fidelity is a <br> key regulator of ant social organization."Science 340.6136 <br> (2013): 1090-1093.	Camponotus fellah			selection	weighted_ant_mersch_colony2_day02	Insecta	captive	University of Lausanne Laussane Switzerland
Scientific Publication	Mersch, Danielle P., Alessandro Crespi, and Laurent Keller. <br> "Tracking individuals shows spatial fidelity is a <br> key regulator of ant social organization."Science 340.6136 <br> (2013): 1090-1093.	Camponotus fellah			selection	weighted_ant_mersch_colony2_day03	Insecta	captive	University of Lausanne Laussane Switzerland
Scientific Publication	Mersch, Danielle P., Alessandro Crespi, and Laurent Keller. <br> "Tracking individuals shows spatial fidelity is a <br> key regulator of ant social organization."Science 340.6136 <br> (2013): 1090-1093.	Camponotus fellah			selection	weighted_ant_mersch_colony2_day04	Insecta	captive	University of Lausanne Laussane Switzerland
Scientific Publication	Mersch, Danielle P., Alessandro Crespi, and Laurent Keller. <br> "Tracking individuals shows spatial fidelity is a <br> key regulator of ant social organization."Science 340.6136 <br> (2013): 1090-1093.	Camponotus fellah			selection	weighted_ant_mersch_colony2_day05	Insecta	captive	University of Lausanne Laussane Switzerland
Scientific Publication	Mersch, Danielle P., Alessandro Crespi, and Laurent Keller. <br> "Tracking individuals shows spatial fidelity is a <br> key regulator of ant social organization."Science 340.6136 <br> (2013): 1090-1093.	Camponotus fellah			selection	weighted_ant_mersch_colony2_day06	Insecta	captive	University of Lausanne Laussane Switzerland
Scientific Publication	Mersch, Danielle P., Alessandro Crespi, and Laurent Keller. <br> "Tracking individuals shows spatial fidelity is a <br> key regulator of ant social organization."Science 340.6136 <br> (2013): 1090-1093.	Camponotus fellah			selection	weighted_ant_mersch_colony2_day07	Insecta	captive	University of Lausanne Laussane Switzerland
Scientific Publication	Mersch, Danielle P., Alessandro Crespi, and Laurent Keller. <br> "Tracking individuals shows spatial fidelity is a <br> key regulator of ant social organization."Science 340.6136 <br> (2013): 1090-1093.	Camponotus fellah			selection	weighted_ant_mersch_colony2_day08	Insecta	captive	University of Lausanne Laussane Switzerland
Scientific Publication	Mersch, Danielle P., Alessandro Crespi, and Laurent Keller. <br> "Tracking individuals shows spatial fidelity is a <br> key regulator of ant social organization."Science 340.6136 <br> (2013): 1090-1093.	Camponotus fellah			selection	weighted_ant_mersch_colony2_day09	Insecta	captive	University of Lausanne Laussane Switzerland
Scientific Publication	Mersch, Danielle P., Alessandro Crespi, and Laurent Keller. <br> "Tracking individuals shows spatial fidelity is a <br> key regulator of ant social organization."Science 340.6136 <br> (2013): 1090-1093.	Camponotus fellah			selection	weighted_ant_mersch_colony2_day10	Insecta	captive	University of Lausanne Laussane Switzerland
Scientific Publication	Mersch, Danielle P., Alessandro Crespi, and Laurent Keller. <br> "Tracking individuals shows spatial fidelity is a <br> key regulator of ant social organization."Science 340.6136 <br> (2013): 1090-1093.	Camponotus fellah			selection	weighted_ant_mersch_colony2_day11	Insecta	captive	University of Lausanne Laussane Switzerland
Scientific Publication	Mersch, Danielle P., Alessandro Crespi, and Laurent Keller. <br> "Tracking individuals shows spatial fidelity is a <br> key regulator of ant social organization."Science 340.6136 <br> (2013): 1090-1093.	Camponotus fellah			selection	weighted_ant_mersch_colony2_day12	Insecta	captive	University of Lausanne Laussane Switzerland
Scientific Publication	Mersch, Danielle P., Alessandro Crespi, and Laurent Keller. <br> "Tracking individuals shows spatial fidelity is a <br> key regulator of ant social organization."Science 340.6136 <br> (2013): 1090-1093.	Camponotus fellah			selection	weighted_ant_mersch_colony2_day13	Insecta	captive	University of Lausanne Laussane Switzerland
Scientific Publication	Mersch, Danielle P., Alessandro Crespi, and Laurent Keller. <br> "Tracking individuals shows spatial fidelity is a <br> key regulator of ant social organization."Science 340.6136 <br> (2013): 1090-1093.	Camponotus fellah			selection	weighted_ant_mersch_colony2_day14	Insecta	captive	University of Lausanne Laussane Switzerland
Scientific Publication	Mersch, Danielle P., Alessandro Crespi, and Laurent Keller. <br> "Tracking individuals shows spatial fidelity is a <br> key regulator of ant social organization."Science 340.6136 <br> (2013): 1090-1093.	Camponotus fellah			selection	weighted_ant_mersch_colony2_day15	Insecta	captive	University of Lausanne Laussane Switzerland
Scientific Publication	Mersch, Danielle P., Alessandro Crespi, and Laurent Keller. <br> "Tracking individuals shows spatial fidelity is a <br> key regulator of ant social organization."Science 340.6136 <br> (2013): 1090-1093.	Camponotus fellah			selection	weighted_ant_mersch_colony2_day16	Insecta	captive	University of Lausanne Laussane Switzerland
Scientific Publication	Mersch, Danielle P., Alessandro Crespi, and Laurent Keller. <br> "Tracking individuals shows spatial fidelity is a <br> key regulator of ant social organization."Science 340.6136 <br> (2013): 1090-1093.	Camponotus fellah			selection	weighted_ant_mersch_colony2_day17	Insecta	captive	University of Lausanne Laussane Switzerland
Scientific Publication	Mersch, Danielle P., Alessandro Crespi, and Laurent Keller. <br> "Tracking individuals shows spatial fidelity is a <br> key regulator of ant social organization."Science 340.6136 <br> (2013): 1090-1093.	Camponotus fellah			selection	weighted_ant_mersch_colony2_day18	Insecta	captive	University of Lausanne Laussane Switzerland
Scientific Publication	Mersch, Danielle P., Alessandro Crespi, and Laurent Keller. <br> "Tracking individuals shows spatial fidelity is a <br> key regulator of ant social organization."Science 340.6136 <br> (2013): 1090-1093.	Camponotus fellah			selection	weighted_ant_mersch_colony2_day19	Insecta	captive	University of Lausanne Laussane Switzerland
Scientific Publication	Mersch, Danielle P., Alessandro Crespi, and Laurent Keller. <br> "Tracking individuals shows spatial fidelity is a <br> key regulator of ant social organization."Science 340.6136 <br> (2013): 1090-1093.	Camponotus fellah			selection	weighted_ant_mersch_colony2_day20	Insecta	captive	University of Lausanne Laussane Switzerland
Scientific Publication	Mersch, Danielle P., Alessandro Crespi, and Laurent Keller. <br> "Tracking individuals shows spatial fidelity is a <br> key regulator of ant social organization."Science 340.6136 <br> (2013): 1090-1093.	Camponotus fellah			selection	weighted_ant_mersch_colony2_day21	Insecta	captive	University of Lausanne Laussane Switzerland
Scientific Publication	Mersch, Danielle P., Alessandro Crespi, and Laurent Keller. <br> "Tracking individuals shows spatial fidelity is a <br> key regulator of ant social organization."Science 340.6136 <br> (2013): 1090-1093.	Camponotus fellah			selection	weighted_ant_mersch_colony2_day22	Insecta	captive	University of Lausanne Laussane Switzerland
Scientific Publication	Mersch, Danielle P., Alessandro Crespi, and Laurent Keller. <br> "Tracking individuals shows spatial fidelity is a <br> key regulator of ant social organization."Science 340.6136 <br> (2013): 1090-1093.	Camponotus fellah			selection	weighted_ant_mersch_colony2_day23	Insecta	captive	University of Lausanne Laussane Switzerland
Scientific Publication	Mersch, Danielle P., Alessandro Crespi, and Laurent Keller. <br> "Tracking individuals shows spatial fidelity is a <br> key regulator of ant social organization."Science 340.6136 <br> (2013): 1090-1093.	Camponotus fellah			selection	weighted_ant_mersch_colony2_day24	Insecta	captive	University of Lausanne Laussane Switzerland
Scientific Publication	Mersch, Danielle P., Alessandro Crespi, and Laurent Keller. <br> "Tracking individuals shows spatial fidelity is a <br> key regulator of ant social organization."Science 340.6136 <br> (2013): 1090-1093.	Camponotus fellah			selection	weighted_ant_mersch_colony2_day25	Insecta	captive	University of Lausanne Laussane Switzerland
Scientific Publication	Mersch, Danielle P., Alessandro Crespi, and Laurent Keller. <br> "Tracking individuals shows spatial fidelity is a <br> key regulator of ant social organization."Science 340.6136 <br> (2013): 1090-1093.	Camponotus fellah			selection	weighted_ant_mersch_colony2_day26	Insecta	captive	University of Lausanne Laussane Switzerland
Scientific Publication	Mersch, Danielle P., Alessandro Crespi, and Laurent Keller. <br> "Tracking individuals shows spatial fidelity is a <br> key regulator of ant social organization."Science 340.6136 <br> (2013): 1090-1093.	Camponotus fellah			selection	weighted_ant_mersch_colony2_day27	Insecta	captive	University of Lausanne Laussane Switzerland
Scientific Publication	Mersch, Danielle P., Alessandro Crespi, and Laurent Keller. <br> "Tracking individuals shows spatial fidelity is a <br> key regulator of ant social organization."Science 340.6136 <br> (2013): 1090-1093.	Camponotus fellah			selection	weighted_ant_mersch_colony2_day28	Insecta	captive	University of Lausanne Laussane Switzerland
Scientific Publication	Mersch, Danielle P., Alessandro Crespi, and Laurent Keller. <br> "Tracking individuals shows spatial fidelity is a <br> key regulator of ant social organization."Science 340.6136 <br> (2013): 1090-1093.	Camponotus fellah			selection	weighted_ant_mersch_colony2_day29	Insecta	captive	University of Lausanne Laussane Switzerland
Scientific Publication	Mersch, Danielle P., Alessandro Crespi, and Laurent Keller. <br> "Tracking individuals shows spatial fidelity is a <br> key regulator of ant social organization."Science 340.6136 <br> (2013): 1090-1093.	Camponotus fellah			selection	weighted_ant_mersch_colony2_day30	Insecta	captive	University of Lausanne Laussane Switzerland
Scientific Publication	Mersch, Danielle P., Alessandro Crespi, and Laurent Keller. <br> "Tracking individuals shows spatial fidelity is a <br> key regulator of ant social organization."Science 340.6136 <br> (2013): 1090-1093.	Camponotus fellah			selection	weighted_ant_mersch_colony2_day31	Insecta	captive	University of Lausanne Laussane Switzerland
Scientific Publication	Mersch, Danielle P., Alessandro Crespi, and Laurent Keller. <br> "Tracking individuals shows spatial fidelity is a <br> key regulator of ant social organization."Science 340.6136 <br> (2013): 1090-1093.	Camponotus fellah			selection	weighted_ant_mersch_colony2_day32	Insecta	captive	University of Lausanne Laussane Switzerland
Scientific Publication	Mersch, Danielle P., Alessandro Crespi, and Laurent Keller. <br> "Tracking individuals shows spatial fidelity is a <br> key regulator of ant social organization."Science 340.6136 <br> (2013): 1090-1093.	Camponotus fellah			selection	weighted_ant_mersch_colony2_day33	Insecta	captive	University of Lausanne Laussane Switzerland
Scientific Publication	Mersch, Danielle P., Alessandro Crespi, and Laurent Keller. <br> "Tracking individuals shows spatial fidelity is a <br> key regulator of ant social organization."Science 340.6136 <br> (2013): 1090-1093.	Camponotus fellah			selection	weighted_ant_mersch_colony2_day34	Insecta	captive	University of Lausanne Laussane Switzerland
Scientific Publication	Mersch, Danielle P., Alessandro Crespi, and Laurent Keller. <br> "Tracking individuals shows spatial fidelity is a <br> key regulator of ant social organization."Science 340.6136 <br> (2013): 1090-1093.	Camponotus fellah			selection	weighted_ant_mersch_colony2_day35	Insecta	captive	University of Lausanne Laussane Switzerland
Scientific Publication	Mersch, Danielle P., Alessandro Crespi, and Laurent Keller. <br> "Tracking individuals shows spatial fidelity is a <br> key regulator of ant social organization."Science 340.6136 <br> (2013): 1090-1093.	Camponotus fellah			selection	weighted_ant_mersch_colony2_day36	Insecta	captive	University of Lausanne Laussane Switzerland
Scientific Publication	Mersch, Danielle P., Alessandro Crespi, and Laurent Keller. <br> "Tracking individuals shows spatial fidelity is a <br> key regulator of ant social organization."Science 340.6136 <br> (2013): 1090-1093.	Camponotus fellah			selection	weighted_ant_mersch_colony2_day37	Insecta	captive	University of Lausanne Laussane Switzerland
Scientific Publication	Mersch, Danielle P., Alessandro Crespi, and Laurent Keller. <br> "Tracking individuals shows spatial fidelity is a <br> key regulator of ant social organization."Science 340.6136 <br> (2013): 1090-1093.	Camponotus fellah			selection	weighted_ant_mersch_colony2_day38	Insecta	captive	University of Lausanne Laussane Switzerland
Scientific Publication	Mersch, Danielle P., Alessandro Crespi, and Laurent Keller. <br> "Tracking individuals shows spatial fidelity is a <br> key regulator of ant social organization."Science 340.6136 <br> (2013): 1090-1093.	Camponotus fellah			selection	weighted_ant_mersch_colony2_day39	Insecta	captive	University of Lausanne Laussane Switzerland
Scientific Publication	Mersch, Danielle P., Alessandro Crespi, and Laurent Keller. <br> "Tracking individuals shows spatial fidelity is a <br> key regulator of ant social organization."Science 340.6136 <br> (2013): 1090-1093.	Camponotus fellah			selection	weighted_ant_mersch_colony2_day40	Insecta	captive	University of Lausanne Laussane Switzerland
Scientific Publication	Mersch, Danielle P., Alessandro Crespi, and Laurent Keller. <br> "Tracking individuals shows spatial fidelity is a <br> key regulator of ant social organization."Science 340.6136 <br> (2013): 1090-1093.	Camponotus fellah			selection	weighted_ant_mersch_colony2_day41	Insecta	captive	University of Lausanne Laussane Switzerland
Scientific Publication	Mersch, Danielle P., Alessandro Crespi, and Laurent Keller. <br> "Tracking individuals shows spatial fidelity is a <br> key regulator of ant social organization."Science 340.6136 <br> (2013): 1090-1093.	Camponotus fellah			selection	weighted_ant_mersch_colony3_day01	Insecta	captive	University of Lausanne Laussane Switzerland
Scientific Publication	Mersch, Danielle P., Alessandro Crespi, and Laurent Keller. <br> "Tracking individuals shows spatial fidelity is a <br> key regulator of ant social organization."Science 340.6136 <br> (2013): 1090-1093.	Camponotus fellah			selection	weighted_ant_mersch_colony3_day02	Insecta	captive	University of Lausanne Laussane Switzerland
Scientific Publication	Mersch, Danielle P., Alessandro Crespi, and Laurent Keller. <br> "Tracking individuals shows spatial fidelity is a <br> key regulator of ant social organization."Science 340.6136 <br> (2013): 1090-1093.	Camponotus fellah			selection	weighted_ant_mersch_colony3_day03	Insecta	captive	University of Lausanne Laussane Switzerland
Scientific Publication	Mersch, Danielle P., Alessandro Crespi, and Laurent Keller. <br> "Tracking individuals shows spatial fidelity is a <br> key regulator of ant social organization."Science 340.6136 <br> (2013): 1090-1093.	Camponotus fellah			selection	weighted_ant_mersch_colony3_day04	Insecta	captive	University of Lausanne Laussane Switzerland
Scientific Publication	Mersch, Danielle P., Alessandro Crespi, and Laurent Keller. <br> "Tracking individuals shows spatial fidelity is a <br> key regulator of ant social organization."Science 340.6136 <br> (2013): 1090-1093.	Camponotus fellah			selection	weighted_ant_mersch_colony3_day05	Insecta	captive	University of Lausanne Laussane Switzerland
Scientific Publication	Mersch, Danielle P., Alessandro Crespi, and Laurent Keller. <br> "Tracking individuals shows spatial fidelity is a <br> key regulator of ant social organization."Science 340.6136 <br> (2013): 1090-1093.	Camponotus fellah			selection	weighted_ant_mersch_colony3_day06	Insecta	captive	University of Lausanne Laussane Switzerland
Scientific Publication	Mersch, Danielle P., Alessandro Crespi, and Laurent Keller. <br> "Tracking individuals shows spatial fidelity is a <br> key regulator of ant social organization."Science 340.6136 <br> (2013): 1090-1093.	Camponotus fellah			selection	weighted_ant_mersch_colony3_day07	Insecta	captive	University of Lausanne Laussane Switzerland
Scientific Publication	Mersch, Danielle P., Alessandro Crespi, and Laurent Keller. <br> "Tracking individuals shows spatial fidelity is a <br> key regulator of ant social organization."Science 340.6136 <br> (2013): 1090-1093.	Camponotus fellah			selection	weighted_ant_mersch_colony3_day08	Insecta	captive	University of Lausanne Laussane Switzerland
Scientific Publication	Mersch, Danielle P., Alessandro Crespi, and Laurent Keller. <br> "Tracking individuals shows spatial fidelity is a <br> key regulator of ant social organization."Science 340.6136 <br> (2013): 1090-1093.	Camponotus fellah			selection	weighted_ant_mersch_colony3_day09	Insecta	captive	University of Lausanne Laussane Switzerland
Scientific Publication	Mersch, Danielle P., Alessandro Crespi, and Laurent Keller. <br> "Tracking individuals shows spatial fidelity is a <br> key regulator of ant social organization."Science 340.6136 <br> (2013): 1090-1093.	Camponotus fellah			selection	weighted_ant_mersch_colony3_day10	Insecta	captive	University of Lausanne Laussane Switzerland
Scientific Publication	Mersch, Danielle P., Alessandro Crespi, and Laurent Keller. <br> "Tracking individuals shows spatial fidelity is a <br> key regulator of ant social organization."Science 340.6136 <br> (2013): 1090-1093.	Camponotus fellah			selection	weighted_ant_mersch_colony3_day11	Insecta	captive	University of Lausanne Laussane Switzerland
Scientific Publication	Mersch, Danielle P., Alessandro Crespi, and Laurent Keller. <br> "Tracking individuals shows spatial fidelity is a <br> key regulator of ant social organization."Science 340.6136 <br> (2013): 1090-1093.	Camponotus fellah			selection	weighted_ant_mersch_colony3_day12	Insecta	captive	University of Lausanne Laussane Switzerland
Scientific Publication	Mersch, Danielle P., Alessandro Crespi, and Laurent Keller. <br> "Tracking individuals shows spatial fidelity is a <br> key regulator of ant social organization."Science 340.6136 <br> (2013): 1090-1093.	Camponotus fellah			selection	weighted_ant_mersch_colony3_day13	Insecta	captive	University of Lausanne Laussane Switzerland
Scientific Publication	Mersch, Danielle P., Alessandro Crespi, and Laurent Keller. <br> "Tracking individuals shows spatial fidelity is a <br> key regulator of ant social organization."Science 340.6136 <br> (2013): 1090-1093.	Camponotus fellah			selection	weighted_ant_mersch_colony3_day14	Insecta	captive	University of Lausanne Laussane Switzerland
Scientific Publication	Mersch, Danielle P., Alessandro Crespi, and Laurent Keller. <br> "Tracking individuals shows spatial fidelity is a <br> key regulator of ant social organization."Science 340.6136 <br> (2013): 1090-1093.	Camponotus fellah			selection	weighted_ant_mersch_colony3_day15	Insecta	captive	University of Lausanne Laussane Switzerland
Scientific Publication	Mersch, Danielle P., Alessandro Crespi, and Laurent Keller. <br> "Tracking individuals shows spatial fidelity is a <br> key regulator of ant social organization."Science 340.6136 <br> (2013): 1090-1093.	Camponotus fellah			selection	weighted_ant_mersch_colony3_day16	Insecta	captive	University of Lausanne Laussane Switzerland
Scientific Publication	Mersch, Danielle P., Alessandro Crespi, and Laurent Keller. <br> "Tracking individuals shows spatial fidelity is a <br> key regulator of ant social organization."Science 340.6136 <br> (2013): 1090-1093.	Camponotus fellah			selection	weighted_ant_mersch_colony3_day17	Insecta	captive	University of Lausanne Laussane Switzerland
Scientific Publication	Mersch, Danielle P., Alessandro Crespi, and Laurent Keller. <br> "Tracking individuals shows spatial fidelity is a <br> key regulator of ant social organization."Science 340.6136 <br> (2013): 1090-1093.	Camponotus fellah			selection	weighted_ant_mersch_colony3_day18	Insecta	captive	University of Lausanne Laussane Switzerland
Scientific Publication	Mersch, Danielle P., Alessandro Crespi, and Laurent Keller. <br> "Tracking individuals shows spatial fidelity is a <br> key regulator of ant social organization."Science 340.6136 <br> (2013): 1090-1093.	Camponotus fellah			selection	weighted_ant_mersch_colony3_day19	Insecta	captive	University of Lausanne Laussane Switzerland
Scientific Publication	Mersch, Danielle P., Alessandro Crespi, and Laurent Keller. <br> "Tracking individuals shows spatial fidelity is a <br> key regulator of ant social organization."Science 340.6136 <br> (2013): 1090-1093.	Camponotus fellah			selection	weighted_ant_mersch_colony3_day20	Insecta	captive	University of Lausanne Laussane Switzerland
Scientific Publication	Mersch, Danielle P., Alessandro Crespi, and Laurent Keller. <br> "Tracking individuals shows spatial fidelity is a <br> key regulator of ant social organization."Science 340.6136 <br> (2013): 1090-1093.	Camponotus fellah			selection	weighted_ant_mersch_colony3_day21	Insecta	captive	University of Lausanne Laussane Switzerland
Scientific Publication	Mersch, Danielle P., Alessandro Crespi, and Laurent Keller. <br> "Tracking individuals shows spatial fidelity is a <br> key regulator of ant social organization."Science 340.6136 <br> (2013): 1090-1093.	Camponotus fellah			selection	weighted_ant_mersch_colony3_day22	Insecta	captive	University of Lausanne Laussane Switzerland
Scientific Publication	Mersch, Danielle P., Alessandro Crespi, and Laurent Keller. <br> "Tracking individuals shows spatial fidelity is a <br> key regulator of ant social organization."Science 340.6136 <br> (2013): 1090-1093.	Camponotus fellah			selection	weighted_ant_mersch_colony3_day23	Insecta	captive	University of Lausanne Laussane Switzerland
Scientific Publication	Mersch, Danielle P., Alessandro Crespi, and Laurent Keller. <br> "Tracking individuals shows spatial fidelity is a <br> key regulator of ant social organization."Science 340.6136 <br> (2013): 1090-1093.	Camponotus fellah			selection	weighted_ant_mersch_colony3_day24	Insecta	captive	University of Lausanne Laussane Switzerland
Scientific Publication	Mersch, Danielle P., Alessandro Crespi, and Laurent Keller. <br> "Tracking individuals shows spatial fidelity is a <br> key regulator of ant social organization."Science 340.6136 <br> (2013): 1090-1093.	Camponotus fellah			selection	weighted_ant_mersch_colony3_day25	Insecta	captive	University of Lausanne Laussane Switzerland
Scientific Publication	Mersch, Danielle P., Alessandro Crespi, and Laurent Keller. <br> "Tracking individuals shows spatial fidelity is a <br> key regulator of ant social organization."Science 340.6136 <br> (2013): 1090-1093.	Camponotus fellah			selection	weighted_ant_mersch_colony3_day26	Insecta	captive	University of Lausanne Laussane Switzerland
Scientific Publication	Mersch, Danielle P., Alessandro Crespi, and Laurent Keller. <br> "Tracking individuals shows spatial fidelity is a <br> key regulator of ant social organization."Science 340.6136 <br> (2013): 1090-1093.	Camponotus fellah			selection	weighted_ant_mersch_colony3_day27	Insecta	captive	University of Lausanne Laussane Switzerland
Scientific Publication	Mersch, Danielle P., Alessandro Crespi, and Laurent Keller. <br> "Tracking individuals shows spatial fidelity is a <br> key regulator of ant social organization."Science 340.6136 <br> (2013): 1090-1093.	Camponotus fellah			selection	weighted_ant_mersch_colony3_day28	Insecta	captive	University of Lausanne Laussane Switzerland
Scientific Publication	Mersch, Danielle P., Alessandro Crespi, and Laurent Keller. <br> "Tracking individuals shows spatial fidelity is a <br> key regulator of ant social organization."Science 340.6136 <br> (2013): 1090-1093.	Camponotus fellah			selection	weighted_ant_mersch_colony3_day29	Insecta	captive	University of Lausanne Laussane Switzerland
Scientific Publication	Mersch, Danielle P., Alessandro Crespi, and Laurent Keller. <br> "Tracking individuals shows spatial fidelity is a <br> key regulator of ant social organization."Science 340.6136 <br> (2013): 1090-1093.	Camponotus fellah			selection	weighted_ant_mersch_colony3_day30	Insecta	captive	University of Lausanne Laussane Switzerland
Scientific Publication	Mersch, Danielle P., Alessandro Crespi, and Laurent Keller. <br> "Tracking individuals shows spatial fidelity is a <br> key regulator of ant social organization."Science 340.6136 <br> (2013): 1090-1093.	Camponotus fellah			selection	weighted_ant_mersch_colony3_day31	Insecta	captive	University of Lausanne Laussane Switzerland
Scientific Publication	Mersch, Danielle P., Alessandro Crespi, and Laurent Keller. <br> "Tracking individuals shows spatial fidelity is a <br> key regulator of ant social organization."Science 340.6136 <br> (2013): 1090-1093.	Camponotus fellah			selection	weighted_ant_mersch_colony3_day32	Insecta	captive	University of Lausanne Laussane Switzerland
Scientific Publication	Mersch, Danielle P., Alessandro Crespi, and Laurent Keller. <br> "Tracking individuals shows spatial fidelity is a <br> key regulator of ant social organization."Science 340.6136 <br> (2013): 1090-1093.	Camponotus fellah			selection	weighted_ant_mersch_colony3_day33	Insecta	captive	University of Lausanne Laussane Switzerland
Scientific Publication	Mersch, Danielle P., Alessandro Crespi, and Laurent Keller. <br> "Tracking individuals shows spatial fidelity is a <br> key regulator of ant social organization."Science 340.6136 <br> (2013): 1090-1093.	Camponotus fellah			selection	weighted_ant_mersch_colony3_day34	Insecta	captive	University of Lausanne Laussane Switzerland
Scientific Publication	Mersch, Danielle P., Alessandro Crespi, and Laurent Keller. <br> "Tracking individuals shows spatial fidelity is a <br> key regulator of ant social organization."Science 340.6136 <br> (2013): 1090-1093.	Camponotus fellah			selection	weighted_ant_mersch_colony3_day35	Insecta	captive	University of Lausanne Laussane Switzerland
Scientific Publication	Mersch, Danielle P., Alessandro Crespi, and Laurent Keller. <br> "Tracking individuals shows spatial fidelity is a <br> key regulator of ant social organization."Science 340.6136 <br> (2013): 1090-1093.	Camponotus fellah			selection	weighted_ant_mersch_colony3_day36	Insecta	captive	University of Lausanne Laussane Switzerland
Scientific Publication	Mersch, Danielle P., Alessandro Crespi, and Laurent Keller. <br> "Tracking individuals shows spatial fidelity is a <br> key regulator of ant social organization."Science 340.6136 <br> (2013): 1090-1093.	Camponotus fellah			selection	weighted_ant_mersch_colony3_day37	Insecta	captive	University of Lausanne Laussane Switzerland
Scientific Publication	Mersch, Danielle P., Alessandro Crespi, and Laurent Keller. <br> "Tracking individuals shows spatial fidelity is a <br> key regulator of ant social organization."Science 340.6136 <br> (2013): 1090-1093.	Camponotus fellah			selection	weighted_ant_mersch_colony3_day38	Insecta	captive	University of Lausanne Laussane Switzerland
Scientific Publication	Mersch, Danielle P., Alessandro Crespi, and Laurent Keller. <br> "Tracking individuals shows spatial fidelity is a <br> key regulator of ant social organization."Science 340.6136 <br> (2013): 1090-1093.	Camponotus fellah			selection	weighted_ant_mersch_colony3_day39	Insecta	captive	University of Lausanne Laussane Switzerland
Scientific Publication	Mersch, Danielle P., Alessandro Crespi, and Laurent Keller. <br> "Tracking individuals shows spatial fidelity is a <br> key regulator of ant social organization."Science 340.6136 <br> (2013): 1090-1093.	Camponotus fellah			selection	weighted_ant_mersch_colony3_day40	Insecta	captive	University of Lausanne Laussane Switzerland
Scientific Publication	Mersch, Danielle P., Alessandro Crespi, and Laurent Keller. <br> "Tracking individuals shows spatial fidelity is a <br> key regulator of ant social organization."Science 340.6136 <br> (2013): 1090-1093.	Camponotus fellah			selection	weighted_ant_mersch_colony3_day41	Insecta	captive	University of Lausanne Laussane Switzerland
Scientific Publication	Mersch, Danielle P., Alessandro Crespi, and Laurent Keller. <br> "Tracking individuals shows spatial fidelity is a <br> key regulator of ant social organization."Science 340.6136 <br> (2013): 1090-1093.	Camponotus fellah			selection	weighted_ant_mersch_colony4_day01	Insecta	captive	University of Lausanne Laussane Switzerland
Scientific Publication	Mersch, Danielle P., Alessandro Crespi, and Laurent Keller. <br> "Tracking individuals shows spatial fidelity is a <br> key regulator of ant social organization."Science 340.6136 <br> (2013): 1090-1093.	Camponotus fellah			selection	weighted_ant_mersch_colony4_day02	Insecta	captive	University of Lausanne Laussane Switzerland
Scientific Publication	Mersch, Danielle P., Alessandro Crespi, and Laurent Keller. <br> "Tracking individuals shows spatial fidelity is a <br> key regulator of ant social organization."Science 340.6136 <br> (2013): 1090-1093.	Camponotus fellah			selection	weighted_ant_mersch_colony4_day03	Insecta	captive	University of Lausanne Laussane Switzerland
Scientific Publication	Mersch, Danielle P., Alessandro Crespi, and Laurent Keller. <br> "Tracking individuals shows spatial fidelity is a <br> key regulator of ant social organization."Science 340.6136 <br> (2013): 1090-1093.	Camponotus fellah			selection	weighted_ant_mersch_colony4_day04	Insecta	captive	University of Lausanne Laussane Switzerland
Scientific Publication	Mersch, Danielle P., Alessandro Crespi, and Laurent Keller. <br> "Tracking individuals shows spatial fidelity is a <br> key regulator of ant social organization."Science 340.6136 <br> (2013): 1090-1093.	Camponotus fellah			selection	weighted_ant_mersch_colony4_day05	Insecta	captive	University of Lausanne Laussane Switzerland
Scientific Publication	Mersch, Danielle P., Alessandro Crespi, and Laurent Keller. <br> "Tracking individuals shows spatial fidelity is a <br> key regulator of ant social organization."Science 340.6136 <br> (2013): 1090-1093.	Camponotus fellah			selection	weighted_ant_mersch_colony4_day06	Insecta	captive	University of Lausanne Laussane Switzerland
Scientific Publication	Mersch, Danielle P., Alessandro Crespi, and Laurent Keller. <br> "Tracking individuals shows spatial fidelity is a <br> key regulator of ant social organization."Science 340.6136 <br> (2013): 1090-1093.	Camponotus fellah			selection	weighted_ant_mersch_colony4_day07	Insecta	captive	University of Lausanne Laussane Switzerland
Scientific Publication	Mersch, Danielle P., Alessandro Crespi, and Laurent Keller. <br> "Tracking individuals shows spatial fidelity is a <br> key regulator of ant social organization."Science 340.6136 <br> (2013): 1090-1093.	Camponotus fellah			selection	weighted_ant_mersch_colony4_day08	Insecta	captive	University of Lausanne Laussane Switzerland
Scientific Publication	Mersch, Danielle P., Alessandro Crespi, and Laurent Keller. <br> "Tracking individuals shows spatial fidelity is a <br> key regulator of ant social organization."Science 340.6136 <br> (2013): 1090-1093.	Camponotus fellah			selection	weighted_ant_mersch_colony4_day09	Insecta	captive	University of Lausanne Laussane Switzerland
Scientific Publication	Mersch, Danielle P., Alessandro Crespi, and Laurent Keller. <br> "Tracking individuals shows spatial fidelity is a <br> key regulator of ant social organization."Science 340.6136 <br> (2013): 1090-1093.	Camponotus fellah			selection	weighted_ant_mersch_colony4_day10	Insecta	captive	University of Lausanne Laussane Switzerland
Scientific Publication	Mersch, Danielle P., Alessandro Crespi, and Laurent Keller. <br> "Tracking individuals shows spatial fidelity is a <br> key regulator of ant social organization."Science 340.6136 <br> (2013): 1090-1093.	Camponotus fellah			selection	weighted_ant_mersch_colony4_day11	Insecta	captive	University of Lausanne Laussane Switzerland
Scientific Publication	Mersch, Danielle P., Alessandro Crespi, and Laurent Keller. <br> "Tracking individuals shows spatial fidelity is a <br> key regulator of ant social organization."Science 340.6136 <br> (2013): 1090-1093.	Camponotus fellah			selection	weighted_ant_mersch_colony4_day12	Insecta	captive	University of Lausanne Laussane Switzerland
Scientific Publication	Mersch, Danielle P., Alessandro Crespi, and Laurent Keller. <br> "Tracking individuals shows spatial fidelity is a <br> key regulator of ant social organization."Science 340.6136 <br> (2013): 1090-1093.	Camponotus fellah			selection	weighted_ant_mersch_colony4_day13	Insecta	captive	University of Lausanne Laussane Switzerland
Scientific Publication	Mersch, Danielle P., Alessandro Crespi, and Laurent Keller. <br> "Tracking individuals shows spatial fidelity is a <br> key regulator of ant social organization."Science 340.6136 <br> (2013): 1090-1093.	Camponotus fellah			selection	weighted_ant_mersch_colony4_day14	Insecta	captive	University of Lausanne Laussane Switzerland
Scientific Publication	Mersch, Danielle P., Alessandro Crespi, and Laurent Keller. <br> "Tracking individuals shows spatial fidelity is a <br> key regulator of ant social organization."Science 340.6136 <br> (2013): 1090-1093.	Camponotus fellah			selection	weighted_ant_mersch_colony4_day15	Insecta	captive	University of Lausanne Laussane Switzerland
Scientific Publication	Mersch, Danielle P., Alessandro Crespi, and Laurent Keller. <br> "Tracking individuals shows spatial fidelity is a <br> key regulator of ant social organization."Science 340.6136 <br> (2013): 1090-1093.	Camponotus fellah			selection	weighted_ant_mersch_colony4_day16	Insecta	captive	University of Lausanne Laussane Switzerland
Scientific Publication	Mersch, Danielle P., Alessandro Crespi, and Laurent Keller. <br> "Tracking individuals shows spatial fidelity is a <br> key regulator of ant social organization."Science 340.6136 <br> (2013): 1090-1093.	Camponotus fellah			selection	weighted_ant_mersch_colony4_day17	Insecta	captive	University of Lausanne Laussane Switzerland
Scientific Publication	Mersch, Danielle P., Alessandro Crespi, and Laurent Keller. <br> "Tracking individuals shows spatial fidelity is a <br> key regulator of ant social organization."Science 340.6136 <br> (2013): 1090-1093.	Camponotus fellah			selection	weighted_ant_mersch_colony4_day18	Insecta	captive	University of Lausanne Laussane Switzerland
Scientific Publication	Mersch, Danielle P., Alessandro Crespi, and Laurent Keller. <br> "Tracking individuals shows spatial fidelity is a <br> key regulator of ant social organization."Science 340.6136 <br> (2013): 1090-1093.	Camponotus fellah			selection	weighted_ant_mersch_colony4_day19	Insecta	captive	University of Lausanne Laussane Switzerland
Scientific Publication	Mersch, Danielle P., Alessandro Crespi, and Laurent Keller. <br> "Tracking individuals shows spatial fidelity is a <br> key regulator of ant social organization."Science 340.6136 <br> (2013): 1090-1093.	Camponotus fellah			selection	weighted_ant_mersch_colony4_day20	Insecta	captive	University of Lausanne Laussane Switzerland
Scientific Publication	Mersch, Danielle P., Alessandro Crespi, and Laurent Keller. <br> "Tracking individuals shows spatial fidelity is a <br> key regulator of ant social organization."Science 340.6136 <br> (2013): 1090-1093.	Camponotus fellah			selection	weighted_ant_mersch_colony4_day21	Insecta	captive	University of Lausanne Laussane Switzerland
Scientific Publication	Mersch, Danielle P., Alessandro Crespi, and Laurent Keller. <br> "Tracking individuals shows spatial fidelity is a <br> key regulator of ant social organization."Science 340.6136 <br> (2013): 1090-1093.	Camponotus fellah			selection	weighted_ant_mersch_colony4_day22	Insecta	captive	University of Lausanne Laussane Switzerland
Scientific Publication	Mersch, Danielle P., Alessandro Crespi, and Laurent Keller. <br> "Tracking individuals shows spatial fidelity is a <br> key regulator of ant social organization."Science 340.6136 <br> (2013): 1090-1093.	Camponotus fellah			selection	weighted_ant_mersch_colony4_day23	Insecta	captive	University of Lausanne Laussane Switzerland
Scientific Publication	Mersch, Danielle P., Alessandro Crespi, and Laurent Keller. <br> "Tracking individuals shows spatial fidelity is a <br> key regulator of ant social organization."Science 340.6136 <br> (2013): 1090-1093.	Camponotus fellah			selection	weighted_ant_mersch_colony4_day24	Insecta	captive	University of Lausanne Laussane Switzerland
Scientific Publication	Mersch, Danielle P., Alessandro Crespi, and Laurent Keller. <br> "Tracking individuals shows spatial fidelity is a <br> key regulator of ant social organization."Science 340.6136 <br> (2013): 1090-1093.	Camponotus fellah			selection	weighted_ant_mersch_colony4_day25	Insecta	captive	University of Lausanne Laussane Switzerland
Scientific Publication	Mersch, Danielle P., Alessandro Crespi, and Laurent Keller. <br> "Tracking individuals shows spatial fidelity is a <br> key regulator of ant social organization."Science 340.6136 <br> (2013): 1090-1093.	Camponotus fellah			selection	weighted_ant_mersch_colony4_day26	Insecta	captive	University of Lausanne Laussane Switzerland
Scientific Publication	Mersch, Danielle P., Alessandro Crespi, and Laurent Keller. <br> "Tracking individuals shows spatial fidelity is a <br> key regulator of ant social organization."Science 340.6136 <br> (2013): 1090-1093.	Camponotus fellah			selection	weighted_ant_mersch_colony4_day27	Insecta	captive	University of Lausanne Laussane Switzerland
Scientific Publication	Mersch, Danielle P., Alessandro Crespi, and Laurent Keller. <br> "Tracking individuals shows spatial fidelity is a <br> key regulator of ant social organization."Science 340.6136 <br> (2013): 1090-1093.	Camponotus fellah			selection	weighted_ant_mersch_colony4_day28	Insecta	captive	University of Lausanne Laussane Switzerland
Scientific Publication	Mersch, Danielle P., Alessandro Crespi, and Laurent Keller. <br> "Tracking individuals shows spatial fidelity is a <br> key regulator of ant social organization."Science 340.6136 <br> (2013): 1090-1093.	Camponotus fellah			selection	weighted_ant_mersch_colony4_day29	Insecta	captive	University of Lausanne Laussane Switzerland
Scientific Publication	Mersch, Danielle P., Alessandro Crespi, and Laurent Keller. <br> "Tracking individuals shows spatial fidelity is a <br> key regulator of ant social organization."Science 340.6136 <br> (2013): 1090-1093.	Camponotus fellah			selection	weighted_ant_mersch_colony4_day30	Insecta	captive	University of Lausanne Laussane Switzerland
Scientific Publication	Mersch, Danielle P., Alessandro Crespi, and Laurent Keller. <br> "Tracking individuals shows spatial fidelity is a <br> key regulator of ant social organization."Science 340.6136 <br> (2013): 1090-1093.	Camponotus fellah			selection	weighted_ant_mersch_colony4_day31	Insecta	captive	University of Lausanne Laussane Switzerland
Scientific Publication	Mersch, Danielle P., Alessandro Crespi, and Laurent Keller. <br> "Tracking individuals shows spatial fidelity is a <br> key regulator of ant social organization."Science 340.6136 <br> (2013): 1090-1093.	Camponotus fellah			selection	weighted_ant_mersch_colony4_day32	Insecta	captive	University of Lausanne Laussane Switzerland
Scientific Publication	Mersch, Danielle P., Alessandro Crespi, and Laurent Keller. <br> "Tracking individuals shows spatial fidelity is a <br> key regulator of ant social organization."Science 340.6136 <br> (2013): 1090-1093.	Camponotus fellah			selection	weighted_ant_mersch_colony4_day33	Insecta	captive	University of Lausanne Laussane Switzerland
Scientific Publication	Mersch, Danielle P., Alessandro Crespi, and Laurent Keller. <br> "Tracking individuals shows spatial fidelity is a <br> key regulator of ant social organization."Science 340.6136 <br> (2013): 1090-1093.	Camponotus fellah			selection	weighted_ant_mersch_colony4_day34	Insecta	captive	University of Lausanne Laussane Switzerland
Scientific Publication	Mersch, Danielle P., Alessandro Crespi, and Laurent Keller. <br> "Tracking individuals shows spatial fidelity is a <br> key regulator of ant social organization."Science 340.6136 <br> (2013): 1090-1093.	Camponotus fellah			selection	weighted_ant_mersch_colony4_day35	Insecta	captive	University of Lausanne Laussane Switzerland
Scientific Publication	Mersch, Danielle P., Alessandro Crespi, and Laurent Keller. <br> "Tracking individuals shows spatial fidelity is a <br> key regulator of ant social organization."Science 340.6136 <br> (2013): 1090-1093.	Camponotus fellah			selection	weighted_ant_mersch_colony4_day36	Insecta	captive	University of Lausanne Laussane Switzerland
Scientific Publication	Mersch, Danielle P., Alessandro Crespi, and Laurent Keller. <br> "Tracking individuals shows spatial fidelity is a <br> key regulator of ant social organization."Science 340.6136 <br> (2013): 1090-1093.	Camponotus fellah			selection	weighted_ant_mersch_colony4_day37	Insecta	captive	University of Lausanne Laussane Switzerland
Scientific Publication	Mersch, Danielle P., Alessandro Crespi, and Laurent Keller. <br> "Tracking individuals shows spatial fidelity is a <br> key regulator of ant social organization."Science 340.6136 <br> (2013): 1090-1093.	Camponotus fellah			selection	weighted_ant_mersch_colony4_day38	Insecta	captive	University of Lausanne Laussane Switzerland
Scientific Publication	Mersch, Danielle P., Alessandro Crespi, and Laurent Keller. <br> "Tracking individuals shows spatial fidelity is a <br> key regulator of ant social organization."Science 340.6136 <br> (2013): 1090-1093.	Camponotus fellah			selection	weighted_ant_mersch_colony4_day39	Insecta	captive	University of Lausanne Laussane Switzerland
Scientific Publication	Mersch, Danielle P., Alessandro Crespi, and Laurent Keller. <br> "Tracking individuals shows spatial fidelity is a <br> key regulator of ant social organization."Science 340.6136 <br> (2013): 1090-1093.	Camponotus fellah			selection	weighted_ant_mersch_colony4_day40	Insecta	captive	University of Lausanne Laussane Switzerland
Scientific Publication	Mersch, Danielle P., Alessandro Crespi, and Laurent Keller. <br> "Tracking individuals shows spatial fidelity is a <br> key regulator of ant social organization."Science 340.6136 <br> (2013): 1090-1093.	Camponotus fellah			selection	weighted_ant_mersch_colony4_day41	Insecta	captive	University of Lausanne Laussane Switzerland
Scientific Publication	Mersch, Danielle P., Alessandro Crespi, and Laurent Keller. <br> "Tracking individuals shows spatial fidelity is a <br> key regulator of ant social organization."Science 340.6136 <br> (2013): 1090-1093.	Camponotus fellah			selection	weighted_ant_mersch_colony5_day01	Insecta	captive	University of Lausanne Laussane Switzerland
Scientific Publication	Mersch, Danielle P., Alessandro Crespi, and Laurent Keller. <br> "Tracking individuals shows spatial fidelity is a <br> key regulator of ant social organization."Science 340.6136 <br> (2013): 1090-1093.	Camponotus fellah			selection	weighted_ant_mersch_colony5_day02	Insecta	captive	University of Lausanne Laussane Switzerland
Scientific Publication	Mersch, Danielle P., Alessandro Crespi, and Laurent Keller. <br> "Tracking individuals shows spatial fidelity is a <br> key regulator of ant social organization."Science 340.6136 <br> (2013): 1090-1093.	Camponotus fellah			selection	weighted_ant_mersch_colony5_day03	Insecta	captive	University of Lausanne Laussane Switzerland
Scientific Publication	Mersch, Danielle P., Alessandro Crespi, and Laurent Keller. <br> "Tracking individuals shows spatial fidelity is a <br> key regulator of ant social organization."Science 340.6136 <br> (2013): 1090-1093.	Camponotus fellah			selection	weighted_ant_mersch_colony5_day04	Insecta	captive	University of Lausanne Laussane Switzerland
Scientific Publication	Mersch, Danielle P., Alessandro Crespi, and Laurent Keller. <br> "Tracking individuals shows spatial fidelity is a <br> key regulator of ant social organization."Science 340.6136 <br> (2013): 1090-1093.	Camponotus fellah			selection	weighted_ant_mersch_colony5_day05	Insecta	captive	University of Lausanne Laussane Switzerland
Scientific Publication	Mersch, Danielle P., Alessandro Crespi, and Laurent Keller. <br> "Tracking individuals shows spatial fidelity is a <br> key regulator of ant social organization."Science 340.6136 <br> (2013): 1090-1093.	Camponotus fellah			selection	weighted_ant_mersch_colony5_day06	Insecta	captive	University of Lausanne Laussane Switzerland
Scientific Publication	Mersch, Danielle P., Alessandro Crespi, and Laurent Keller. <br> "Tracking individuals shows spatial fidelity is a <br> key regulator of ant social organization."Science 340.6136 <br> (2013): 1090-1093.	Camponotus fellah			selection	weighted_ant_mersch_colony5_day07	Insecta	captive	University of Lausanne Laussane Switzerland
Scientific Publication	Mersch, Danielle P., Alessandro Crespi, and Laurent Keller. <br> "Tracking individuals shows spatial fidelity is a <br> key regulator of ant social organization."Science 340.6136 <br> (2013): 1090-1093.	Camponotus fellah			selection	weighted_ant_mersch_colony5_day08	Insecta	captive	University of Lausanne Laussane Switzerland
Scientific Publication	Mersch, Danielle P., Alessandro Crespi, and Laurent Keller. <br> "Tracking individuals shows spatial fidelity is a <br> key regulator of ant social organization."Science 340.6136 <br> (2013): 1090-1093.	Camponotus fellah			selection	weighted_ant_mersch_colony5_day09	Insecta	captive	University of Lausanne Laussane Switzerland
Scientific Publication	Mersch, Danielle P., Alessandro Crespi, and Laurent Keller. <br> "Tracking individuals shows spatial fidelity is a <br> key regulator of ant social organization."Science 340.6136 <br> (2013): 1090-1093.	Camponotus fellah			selection	weighted_ant_mersch_colony5_day10	Insecta	captive	University of Lausanne Laussane Switzerland
Scientific Publication	Mersch, Danielle P., Alessandro Crespi, and Laurent Keller. <br> "Tracking individuals shows spatial fidelity is a <br> key regulator of ant social organization."Science 340.6136 <br> (2013): 1090-1093.	Camponotus fellah			selection	weighted_ant_mersch_colony5_day11	Insecta	captive	University of Lausanne Laussane Switzerland
Scientific Publication	Mersch, Danielle P., Alessandro Crespi, and Laurent Keller. <br> "Tracking individuals shows spatial fidelity is a <br> key regulator of ant social organization."Science 340.6136 <br> (2013): 1090-1093.	Camponotus fellah			selection	weighted_ant_mersch_colony5_day12	Insecta	captive	University of Lausanne Laussane Switzerland
Scientific Publication	Mersch, Danielle P., Alessandro Crespi, and Laurent Keller. <br> "Tracking individuals shows spatial fidelity is a <br> key regulator of ant social organization."Science 340.6136 <br> (2013): 1090-1093.	Camponotus fellah			selection	weighted_ant_mersch_colony5_day13	Insecta	captive	University of Lausanne Laussane Switzerland
Scientific Publication	Mersch, Danielle P., Alessandro Crespi, and Laurent Keller. <br> "Tracking individuals shows spatial fidelity is a <br> key regulator of ant social organization."Science 340.6136 <br> (2013): 1090-1093.	Camponotus fellah			selection	weighted_ant_mersch_colony5_day14	Insecta	captive	University of Lausanne Laussane Switzerland
Scientific Publication	Mersch, Danielle P., Alessandro Crespi, and Laurent Keller. <br> "Tracking individuals shows spatial fidelity is a <br> key regulator of ant social organization."Science 340.6136 <br> (2013): 1090-1093.	Camponotus fellah			selection	weighted_ant_mersch_colony5_day15	Insecta	captive	University of Lausanne Laussane Switzerland
Scientific Publication	Mersch, Danielle P., Alessandro Crespi, and Laurent Keller. <br> "Tracking individuals shows spatial fidelity is a <br> key regulator of ant social organization."Science 340.6136 <br> (2013): 1090-1093.	Camponotus fellah			selection	weighted_ant_mersch_colony5_day16	Insecta	captive	University of Lausanne Laussane Switzerland
Scientific Publication	Mersch, Danielle P., Alessandro Crespi, and Laurent Keller. <br> "Tracking individuals shows spatial fidelity is a <br> key regulator of ant social organization."Science 340.6136 <br> (2013): 1090-1093.	Camponotus fellah			selection	weighted_ant_mersch_colony5_day17	Insecta	captive	University of Lausanne Laussane Switzerland
Scientific Publication	Mersch, Danielle P., Alessandro Crespi, and Laurent Keller. <br> "Tracking individuals shows spatial fidelity is a <br> key regulator of ant social organization."Science 340.6136 <br> (2013): 1090-1093.	Camponotus fellah			selection	weighted_ant_mersch_colony5_day18	Insecta	captive	University of Lausanne Laussane Switzerland
Scientific Publication	Mersch, Danielle P., Alessandro Crespi, and Laurent Keller. <br> "Tracking individuals shows spatial fidelity is a <br> key regulator of ant social organization."Science 340.6136 <br> (2013): 1090-1093.	Camponotus fellah			selection	weighted_ant_mersch_colony5_day19	Insecta	captive	University of Lausanne Laussane Switzerland
Scientific Publication	Mersch, Danielle P., Alessandro Crespi, and Laurent Keller. <br> "Tracking individuals shows spatial fidelity is a <br> key regulator of ant social organization."Science 340.6136 <br> (2013): 1090-1093.	Camponotus fellah			selection	weighted_ant_mersch_colony5_day20	Insecta	captive	University of Lausanne Laussane Switzerland
Scientific Publication	Mersch, Danielle P., Alessandro Crespi, and Laurent Keller. <br> "Tracking individuals shows spatial fidelity is a <br> key regulator of ant social organization."Science 340.6136 <br> (2013): 1090-1093.	Camponotus fellah			selection	weighted_ant_mersch_colony5_day21	Insecta	captive	University of Lausanne Laussane Switzerland
Scientific Publication	Mersch, Danielle P., Alessandro Crespi, and Laurent Keller. <br> "Tracking individuals shows spatial fidelity is a <br> key regulator of ant social organization."Science 340.6136 <br> (2013): 1090-1093.	Camponotus fellah			selection	weighted_ant_mersch_colony5_day22	Insecta	captive	University of Lausanne Laussane Switzerland
Scientific Publication	Mersch, Danielle P., Alessandro Crespi, and Laurent Keller. <br> "Tracking individuals shows spatial fidelity is a <br> key regulator of ant social organization."Science 340.6136 <br> (2013): 1090-1093.	Camponotus fellah			selection	weighted_ant_mersch_colony5_day23	Insecta	captive	University of Lausanne Laussane Switzerland
Scientific Publication	Mersch, Danielle P., Alessandro Crespi, and Laurent Keller. <br> "Tracking individuals shows spatial fidelity is a <br> key regulator of ant social organization."Science 340.6136 <br> (2013): 1090-1093.	Camponotus fellah			selection	weighted_ant_mersch_colony5_day24	Insecta	captive	University of Lausanne Laussane Switzerland
Scientific Publication	Mersch, Danielle P., Alessandro Crespi, and Laurent Keller. <br> "Tracking individuals shows spatial fidelity is a <br> key regulator of ant social organization."Science 340.6136 <br> (2013): 1090-1093.	Camponotus fellah			selection	weighted_ant_mersch_colony5_day25	Insecta	captive	University of Lausanne Laussane Switzerland
Scientific Publication	Mersch, Danielle P., Alessandro Crespi, and Laurent Keller. <br> "Tracking individuals shows spatial fidelity is a <br> key regulator of ant social organization."Science 340.6136 <br> (2013): 1090-1093.	Camponotus fellah			selection	weighted_ant_mersch_colony5_day26	Insecta	captive	University of Lausanne Laussane Switzerland
Scientific Publication	Mersch, Danielle P., Alessandro Crespi, and Laurent Keller. <br> "Tracking individuals shows spatial fidelity is a <br> key regulator of ant social organization."Science 340.6136 <br> (2013): 1090-1093.	Camponotus fellah			selection	weighted_ant_mersch_colony5_day27	Insecta	captive	University of Lausanne Laussane Switzerland
Scientific Publication	Mersch, Danielle P., Alessandro Crespi, and Laurent Keller. <br> "Tracking individuals shows spatial fidelity is a <br> key regulator of ant social organization."Science 340.6136 <br> (2013): 1090-1093.	Camponotus fellah			selection	weighted_ant_mersch_colony5_day28	Insecta	captive	University of Lausanne Laussane Switzerland
Scientific Publication	Mersch, Danielle P., Alessandro Crespi, and Laurent Keller. <br> "Tracking individuals shows spatial fidelity is a <br> key regulator of ant social organization."Science 340.6136 <br> (2013): 1090-1093.	Camponotus fellah			selection	weighted_ant_mersch_colony5_day29	Insecta	captive	University of Lausanne Laussane Switzerland
Scientific Publication	Mersch, Danielle P., Alessandro Crespi, and Laurent Keller. <br> "Tracking individuals shows spatial fidelity is a <br> key regulator of ant social organization."Science 340.6136 <br> (2013): 1090-1093.	Camponotus fellah			selection	weighted_ant_mersch_colony5_day30	Insecta	captive	University of Lausanne Laussane Switzerland
Scientific Publication	Mersch, Danielle P., Alessandro Crespi, and Laurent Keller. <br> "Tracking individuals shows spatial fidelity is a <br> key regulator of ant social organization."Science 340.6136 <br> (2013): 1090-1093.	Camponotus fellah			selection	weighted_ant_mersch_colony5_day31	Insecta	captive	University of Lausanne Laussane Switzerland
Scientific Publication	Mersch, Danielle P., Alessandro Crespi, and Laurent Keller. <br> "Tracking individuals shows spatial fidelity is a <br> key regulator of ant social organization."Science 340.6136 <br> (2013): 1090-1093.	Camponotus fellah			selection	weighted_ant_mersch_colony5_day32	Insecta	captive	University of Lausanne Laussane Switzerland
Scientific Publication	Mersch, Danielle P., Alessandro Crespi, and Laurent Keller. <br> "Tracking individuals shows spatial fidelity is a <br> key regulator of ant social organization."Science 340.6136 <br> (2013): 1090-1093.	Camponotus fellah			selection	weighted_ant_mersch_colony5_day33	Insecta	captive	University of Lausanne Laussane Switzerland
Scientific Publication	Mersch, Danielle P., Alessandro Crespi, and Laurent Keller. <br> "Tracking individuals shows spatial fidelity is a <br> key regulator of ant social organization."Science 340.6136 <br> (2013): 1090-1093.	Camponotus fellah			selection	weighted_ant_mersch_colony5_day34	Insecta	captive	University of Lausanne Laussane Switzerland
Scientific Publication	Mersch, Danielle P., Alessandro Crespi, and Laurent Keller. <br> "Tracking individuals shows spatial fidelity is a <br> key regulator of ant social organization."Science 340.6136 <br> (2013): 1090-1093.	Camponotus fellah			selection	weighted_ant_mersch_colony5_day35	Insecta	captive	University of Lausanne Laussane Switzerland
Scientific Publication	Mersch, Danielle P., Alessandro Crespi, and Laurent Keller. <br> "Tracking individuals shows spatial fidelity is a <br> key regulator of ant social organization."Science 340.6136 <br> (2013): 1090-1093.	Camponotus fellah			selection	weighted_ant_mersch_colony5_day36	Insecta	captive	University of Lausanne Laussane Switzerland
Scientific Publication	Mersch, Danielle P., Alessandro Crespi, and Laurent Keller. <br> "Tracking individuals shows spatial fidelity is a <br> key regulator of ant social organization."Science 340.6136 <br> (2013): 1090-1093.	Camponotus fellah			selection	weighted_ant_mersch_colony5_day37	Insecta	captive	University of Lausanne Laussane Switzerland
Scientific Publication	Mersch, Danielle P., Alessandro Crespi, and Laurent Keller. <br> "Tracking individuals shows spatial fidelity is a <br> key regulator of ant social organization."Science 340.6136 <br> (2013): 1090-1093.	Camponotus fellah			selection	weighted_ant_mersch_colony5_day38	Insecta	captive	University of Lausanne Laussane Switzerland
Scientific Publication	Mersch, Danielle P., Alessandro Crespi, and Laurent Keller. <br> "Tracking individuals shows spatial fidelity is a <br> key regulator of ant social organization."Science 340.6136 <br> (2013): 1090-1093.	Camponotus fellah			selection	weighted_ant_mersch_colony5_day39	Insecta	captive	University of Lausanne Laussane Switzerland
Scientific Publication	Mersch, Danielle P., Alessandro Crespi, and Laurent Keller. <br> "Tracking individuals shows spatial fidelity is a <br> key regulator of ant social organization."Science 340.6136 <br> (2013): 1090-1093.	Camponotus fellah			selection	weighted_ant_mersch_colony5_day40	Insecta	captive	University of Lausanne Laussane Switzerland
Scientific Publication	Mersch, Danielle P., Alessandro Crespi, and Laurent Keller. <br> "Tracking individuals shows spatial fidelity is a <br> key regulator of ant social organization."Science 340.6136 <br> (2013): 1090-1093.	Camponotus fellah			selection	weighted_ant_mersch_colony5_day41	Insecta	captive	University of Lausanne Laussane Switzerland
Scientific Publication	Mersch, Danielle P., Alessandro Crespi, and Laurent Keller. <br> "Tracking individuals shows spatial fidelity is a <br> key regulator of ant social organization."Science 340.6136 <br> (2013): 1090-1093.	Camponotus fellah			selection	weighted_ant_mersch_colony6_day01	Insecta	captive	University of Lausanne Laussane Switzerland
Scientific Publication	Mersch, Danielle P., Alessandro Crespi, and Laurent Keller. <br> "Tracking individuals shows spatial fidelity is a <br> key regulator of ant social organization."Science 340.6136 <br> (2013): 1090-1093.	Camponotus fellah			selection	weighted_ant_mersch_colony6_day02	Insecta	captive	University of Lausanne Laussane Switzerland
Scientific Publication	Mersch, Danielle P., Alessandro Crespi, and Laurent Keller. <br> "Tracking individuals shows spatial fidelity is a <br> key regulator of ant social organization."Science 340.6136 <br> (2013): 1090-1093.	Camponotus fellah			selection	weighted_ant_mersch_colony6_day03	Insecta	captive	University of Lausanne Laussane Switzerland
Scientific Publication	Mersch, Danielle P., Alessandro Crespi, and Laurent Keller. <br> "Tracking individuals shows spatial fidelity is a <br> key regulator of ant social organization."Science 340.6136 <br> (2013): 1090-1093.	Camponotus fellah			selection	weighted_ant_mersch_colony6_day04	Insecta	captive	University of Lausanne Laussane Switzerland
Scientific Publication	Mersch, Danielle P., Alessandro Crespi, and Laurent Keller. <br> "Tracking individuals shows spatial fidelity is a <br> key regulator of ant social organization."Science 340.6136 <br> (2013): 1090-1093.	Camponotus fellah			selection	weighted_ant_mersch_colony6_day05	Insecta	captive	University of Lausanne Laussane Switzerland
Scientific Publication	Mersch, Danielle P., Alessandro Crespi, and Laurent Keller. <br> "Tracking individuals shows spatial fidelity is a <br> key regulator of ant social organization."Science 340.6136 <br> (2013): 1090-1093.	Camponotus fellah			selection	weighted_ant_mersch_colony6_day06	Insecta	captive	University of Lausanne Laussane Switzerland
Scientific Publication	Mersch, Danielle P., Alessandro Crespi, and Laurent Keller. <br> "Tracking individuals shows spatial fidelity is a <br> key regulator of ant social organization."Science 340.6136 <br> (2013): 1090-1093.	Camponotus fellah			selection	weighted_ant_mersch_colony6_day07	Insecta	captive	University of Lausanne Laussane Switzerland
Scientific Publication	Mersch, Danielle P., Alessandro Crespi, and Laurent Keller. <br> "Tracking individuals shows spatial fidelity is a <br> key regulator of ant social organization."Science 340.6136 <br> (2013): 1090-1093.	Camponotus fellah			selection	weighted_ant_mersch_colony6_day08	Insecta	captive	University of Lausanne Laussane Switzerland
Scientific Publication	Mersch, Danielle P., Alessandro Crespi, and Laurent Keller. <br> "Tracking individuals shows spatial fidelity is a <br> key regulator of ant social organization."Science 340.6136 <br> (2013): 1090-1093.	Camponotus fellah			selection	weighted_ant_mersch_colony6_day09	Insecta	captive	University of Lausanne Laussane Switzerland
Scientific Publication	Mersch, Danielle P., Alessandro Crespi, and Laurent Keller. <br> "Tracking individuals shows spatial fidelity is a <br> key regulator of ant social organization."Science 340.6136 <br> (2013): 1090-1093.	Camponotus fellah			selection	weighted_ant_mersch_colony6_day10	Insecta	captive	University of Lausanne Laussane Switzerland
Scientific Publication	Mersch, Danielle P., Alessandro Crespi, and Laurent Keller. <br> "Tracking individuals shows spatial fidelity is a <br> key regulator of ant social organization."Science 340.6136 <br> (2013): 1090-1093.	Camponotus fellah			selection	weighted_ant_mersch_colony6_day11	Insecta	captive	University of Lausanne Laussane Switzerland
Scientific Publication	Mersch, Danielle P., Alessandro Crespi, and Laurent Keller. <br> "Tracking individuals shows spatial fidelity is a <br> key regulator of ant social organization."Science 340.6136 <br> (2013): 1090-1093.	Camponotus fellah			selection	weighted_ant_mersch_colony6_day12	Insecta	captive	University of Lausanne Laussane Switzerland
Scientific Publication	Mersch, Danielle P., Alessandro Crespi, and Laurent Keller. <br> "Tracking individuals shows spatial fidelity is a <br> key regulator of ant social organization."Science 340.6136 <br> (2013): 1090-1093.	Camponotus fellah			selection	weighted_ant_mersch_colony6_day13	Insecta	captive	University of Lausanne Laussane Switzerland
Scientific Publication	Mersch, Danielle P., Alessandro Crespi, and Laurent Keller. <br> "Tracking individuals shows spatial fidelity is a <br> key regulator of ant social organization."Science 340.6136 <br> (2013): 1090-1093.	Camponotus fellah			selection	weighted_ant_mersch_colony6_day14	Insecta	captive	University of Lausanne Laussane Switzerland
Scientific Publication	Mersch, Danielle P., Alessandro Crespi, and Laurent Keller. <br> "Tracking individuals shows spatial fidelity is a <br> key regulator of ant social organization."Science 340.6136 <br> (2013): 1090-1093.	Camponotus fellah			selection	weighted_ant_mersch_colony6_day15	Insecta	captive	University of Lausanne Laussane Switzerland
Scientific Publication	Mersch, Danielle P., Alessandro Crespi, and Laurent Keller. <br> "Tracking individuals shows spatial fidelity is a <br> key regulator of ant social organization."Science 340.6136 <br> (2013): 1090-1093.	Camponotus fellah			selection	weighted_ant_mersch_colony6_day16	Insecta	captive	University of Lausanne Laussane Switzerland
Scientific Publication	Mersch, Danielle P., Alessandro Crespi, and Laurent Keller. <br> "Tracking individuals shows spatial fidelity is a <br> key regulator of ant social organization."Science 340.6136 <br> (2013): 1090-1093.	Camponotus fellah			selection	weighted_ant_mersch_colony6_day17	Insecta	captive	University of Lausanne Laussane Switzerland
Scientific Publication	Mersch, Danielle P., Alessandro Crespi, and Laurent Keller. <br> "Tracking individuals shows spatial fidelity is a <br> key regulator of ant social organization."Science 340.6136 <br> (2013): 1090-1093.	Camponotus fellah			selection	weighted_ant_mersch_colony6_day18	Insecta	captive	University of Lausanne Laussane Switzerland
Scientific Publication	Mersch, Danielle P., Alessandro Crespi, and Laurent Keller. <br> "Tracking individuals shows spatial fidelity is a <br> key regulator of ant social organization."Science 340.6136 <br> (2013): 1090-1093.	Camponotus fellah			selection	weighted_ant_mersch_colony6_day19	Insecta	captive	University of Lausanne Laussane Switzerland
Scientific Publication	Mersch, Danielle P., Alessandro Crespi, and Laurent Keller. <br> "Tracking individuals shows spatial fidelity is a <br> key regulator of ant social organization."Science 340.6136 <br> (2013): 1090-1093.	Camponotus fellah			selection	weighted_ant_mersch_colony6_day20	Insecta	captive	University of Lausanne Laussane Switzerland
Scientific Publication	Mersch, Danielle P., Alessandro Crespi, and Laurent Keller. <br> "Tracking individuals shows spatial fidelity is a <br> key regulator of ant social organization."Science 340.6136 <br> (2013): 1090-1093.	Camponotus fellah			selection	weighted_ant_mersch_colony6_day21	Insecta	captive	University of Lausanne Laussane Switzerland
Scientific Publication	Mersch, Danielle P., Alessandro Crespi, and Laurent Keller. <br> "Tracking individuals shows spatial fidelity is a <br> key regulator of ant social organization."Science 340.6136 <br> (2013): 1090-1093.	Camponotus fellah			selection	weighted_ant_mersch_colony6_day22	Insecta	captive	University of Lausanne Laussane Switzerland
Scientific Publication	Mersch, Danielle P., Alessandro Crespi, and Laurent Keller. <br> "Tracking individuals shows spatial fidelity is a <br> key regulator of ant social organization."Science 340.6136 <br> (2013): 1090-1093.	Camponotus fellah			selection	weighted_ant_mersch_colony6_day23	Insecta	captive	University of Lausanne Laussane Switzerland
Scientific Publication	Mersch, Danielle P., Alessandro Crespi, and Laurent Keller. <br> "Tracking individuals shows spatial fidelity is a <br> key regulator of ant social organization."Science 340.6136 <br> (2013): 1090-1093.	Camponotus fellah			selection	weighted_ant_mersch_colony6_day24	Insecta	captive	University of Lausanne Laussane Switzerland
Scientific Publication	Mersch, Danielle P., Alessandro Crespi, and Laurent Keller. <br> "Tracking individuals shows spatial fidelity is a <br> key regulator of ant social organization."Science 340.6136 <br> (2013): 1090-1093.	Camponotus fellah			selection	weighted_ant_mersch_colony6_day25	Insecta	captive	University of Lausanne Laussane Switzerland
Scientific Publication	Mersch, Danielle P., Alessandro Crespi, and Laurent Keller. <br> "Tracking individuals shows spatial fidelity is a <br> key regulator of ant social organization."Science 340.6136 <br> (2013): 1090-1093.	Camponotus fellah			selection	weighted_ant_mersch_colony6_day26	Insecta	captive	University of Lausanne Laussane Switzerland
Scientific Publication	Mersch, Danielle P., Alessandro Crespi, and Laurent Keller. <br> "Tracking individuals shows spatial fidelity is a <br> key regulator of ant social organization."Science 340.6136 <br> (2013): 1090-1093.	Camponotus fellah			selection	weighted_ant_mersch_colony6_day27	Insecta	captive	University of Lausanne Laussane Switzerland
Scientific Publication	Mersch, Danielle P., Alessandro Crespi, and Laurent Keller. <br> "Tracking individuals shows spatial fidelity is a <br> key regulator of ant social organization."Science 340.6136 <br> (2013): 1090-1093.	Camponotus fellah			selection	weighted_ant_mersch_colony6_day28	Insecta	captive	University of Lausanne Laussane Switzerland
Scientific Publication	Mersch, Danielle P., Alessandro Crespi, and Laurent Keller. <br> "Tracking individuals shows spatial fidelity is a <br> key regulator of ant social organization."Science 340.6136 <br> (2013): 1090-1093.	Camponotus fellah			selection	weighted_ant_mersch_colony6_day29	Insecta	captive	University of Lausanne Laussane Switzerland
Scientific Publication	Mersch, Danielle P., Alessandro Crespi, and Laurent Keller. <br> "Tracking individuals shows spatial fidelity is a <br> key regulator of ant social organization."Science 340.6136 <br> (2013): 1090-1093.	Camponotus fellah			selection	weighted_ant_mersch_colony6_day30	Insecta	captive	University of Lausanne Laussane Switzerland
Scientific Publication	Mersch, Danielle P., Alessandro Crespi, and Laurent Keller. <br> "Tracking individuals shows spatial fidelity is a <br> key regulator of ant social organization."Science 340.6136 <br> (2013): 1090-1093.	Camponotus fellah			selection	weighted_ant_mersch_colony6_day31	Insecta	captive	University of Lausanne Laussane Switzerland
Scientific Publication	Mersch, Danielle P., Alessandro Crespi, and Laurent Keller. <br> "Tracking individuals shows spatial fidelity is a <br> key regulator of ant social organization."Science 340.6136 <br> (2013): 1090-1093.	Camponotus fellah			selection	weighted_ant_mersch_colony6_day32	Insecta	captive	University of Lausanne Laussane Switzerland
Scientific Publication	Mersch, Danielle P., Alessandro Crespi, and Laurent Keller. <br> "Tracking individuals shows spatial fidelity is a <br> key regulator of ant social organization."Science 340.6136 <br> (2013): 1090-1093.	Camponotus fellah			selection	weighted_ant_mersch_colony6_day33	Insecta	captive	University of Lausanne Laussane Switzerland
Scientific Publication	Mersch, Danielle P., Alessandro Crespi, and Laurent Keller. <br> "Tracking individuals shows spatial fidelity is a <br> key regulator of ant social organization."Science 340.6136 <br> (2013): 1090-1093.	Camponotus fellah			selection	weighted_ant_mersch_colony6_day34	Insecta	captive	University of Lausanne Laussane Switzerland
Scientific Publication	Mersch, Danielle P., Alessandro Crespi, and Laurent Keller. <br> "Tracking individuals shows spatial fidelity is a <br> key regulator of ant social organization."Science 340.6136 <br> (2013): 1090-1093.	Camponotus fellah			selection	weighted_ant_mersch_colony6_day35	Insecta	captive	University of Lausanne Laussane Switzerland
Scientific Publication	Mersch, Danielle P., Alessandro Crespi, and Laurent Keller. <br> "Tracking individuals shows spatial fidelity is a <br> key regulator of ant social organization."Science 340.6136 <br> (2013): 1090-1093.	Camponotus fellah			selection	weighted_ant_mersch_colony6_day36	Insecta	captive	University of Lausanne Laussane Switzerland
Scientific Publication	Mersch, Danielle P., Alessandro Crespi, and Laurent Keller. <br> "Tracking individuals shows spatial fidelity is a <br> key regulator of ant social organization."Science 340.6136 <br> (2013): 1090-1093.	Camponotus fellah			selection	weighted_ant_mersch_colony6_day37	Insecta	captive	University of Lausanne Laussane Switzerland
Scientific Publication	Mersch, Danielle P., Alessandro Crespi, and Laurent Keller. <br> "Tracking individuals shows spatial fidelity is a <br> key regulator of ant social organization."Science 340.6136 <br> (2013): 1090-1093.	Camponotus fellah			selection	weighted_ant_mersch_colony6_day38	Insecta	captive	University of Lausanne Laussane Switzerland
Scientific Publication	Mersch, Danielle P., Alessandro Crespi, and Laurent Keller. <br> "Tracking individuals shows spatial fidelity is a <br> key regulator of ant social organization."Science 340.6136 <br> (2013): 1090-1093.	Camponotus fellah			selection	weighted_ant_mersch_colony6_day39	Insecta	captive	University of Lausanne Laussane Switzerland
Scientific Publication	Quevillon, Lauren E., et al. "Social, spatial, and <br> temporal organization in a complex insect society." <br> Scientific reports 5 (2015).	Camponotus pennsylvanicus			selection	weighted_ant_quevillon_colony1_day1	Insecta	captive	Old Main State College Pennsylvania
Scientific Publication	Quevillon, Lauren E., et al. "Social, spatial, and <br> temporal organization in a complex insect society." <br> Scientific reports 5 (2015).	Camponotus pennsylvanicus			selection	weighted_ant_quevillon_colony1_day2	Insecta	captive	Old Main State College Pennsylvania
Scientific Publication	Quevillon, Lauren E., et al. "Social, spatial, and <br> temporal organization in a complex insect society." <br> Scientific reports 5 (2015).	Camponotus pennsylvanicus			selection	weighted_ant_quevillon_colony1_day3	Insecta	captive	Old Main State College Pennsylvania
Scientific Publication	Quevillon, Lauren E., et al. "Social, spatial, and <br> temporal organization in a complex insect society." <br> Scientific reports 5 (2015).	Camponotus pennsylvanicus			selection	weighted_ant_quevillon_colony1_day4	Insecta	captive	Old Main State College Pennsylvania
Scientific Publication	Quevillon, Lauren E., et al. "Social, spatial, and <br> temporal organization in a complex insect society." <br> Scientific reports 5 (2015).	Camponotus pennsylvanicus			selection	weighted_ant_quevillon_colony1_day5	Insecta	captive	Old Main State College Pennsylvania
Scientific Publication	Quevillon, Lauren E., et al. "Social, spatial, and <br> temporal organization in a complex insect society." <br> Scientific reports 5 (2015).	Camponotus pennsylvanicus			selection	weighted_ant_quevillon_colony1_day6	Insecta	captive	Old Main State College Pennsylvania
Scientific Publication	Quevillon, Lauren E., et al. "Social, spatial, and <br> temporal organization in a complex insect society." <br> Scientific reports 5 (2015).	Camponotus pennsylvanicus			selection	weighted_ant_quevillon_colony1_day7	Insecta	captive	Old Main State College Pennsylvania
Scientific Publication	Quevillon, Lauren E., et al. "Social, spatial, and <br> temporal organization in a complex insect society." <br> Scientific reports 5 (2015).	Camponotus pennsylvanicus			selection	weighted_ant_quevillon_colony1_day8	Insecta	captive	Old Main State College Pennsylvania
Scientific Publication	Quevillon, Lauren E., et al. "Social, spatial, and <br> temporal organization in a complex insect society." <br> Scientific reports 5 (2015).	Camponotus pennsylvanicus			selection	weighted_ant_quevillon_colony2_day1	Insecta	captive	Old Main State College Pennsylvania
Scientific Publication	Quevillon, Lauren E., et al. "Social, spatial, and <br> temporal organization in a complex insect society." <br> Scientific reports 5 (2015).	Camponotus pennsylvanicus			selection	weighted_ant_quevillon_colony2_day2	Insecta	captive	Old Main State College Pennsylvania
Scientific Publication	Quevillon, Lauren E., et al. "Social, spatial, and <br> temporal organization in a complex insect society." <br> Scientific reports 5 (2015).	Camponotus pennsylvanicus			selection	weighted_ant_quevillon_colony2_day3	Insecta	captive	Old Main State College Pennsylvania
Scientific Publication	Quevillon, Lauren E., et al. "Social, spatial, and <br> temporal organization in a complex insect society." <br> Scientific reports 5 (2015).	Camponotus pennsylvanicus			selection	weighted_ant_quevillon_colony2_day4	Insecta	captive	Old Main State College Pennsylvania
Scientific Publication	Quevillon, Lauren E., et al. "Social, spatial, and <br> temporal organization in a complex insect society." <br> Scientific reports 5 (2015).	Camponotus pennsylvanicus			selection	weighted_ant_quevillon_colony2_day5	Insecta	captive	Old Main State College Pennsylvania
Scientific Publication	Quevillon, Lauren E., et al. "Social, spatial, and <br> temporal organization in a complex insect society." <br> Scientific reports 5 (2015).	Camponotus pennsylvanicus			selection	weighted_ant_quevillon_colony2_day6	Insecta	captive	Old Main State College Pennsylvania
Scientific Publication	Quevillon, Lauren E., et al. "Social, spatial, and <br> temporal organization in a complex insect society." <br> Scientific reports 5 (2015).	Camponotus pennsylvanicus			selection	weighted_ant_quevillon_colony2_day7	Insecta	captive	Old Main State College Pennsylvania
Scientific Publication	Quevillon, Lauren E., et al. "Social, spatial, and <br> temporal organization in a complex insect society." <br> Scientific reports 5 (2015).	Camponotus pennsylvanicus			selection	weighted_ant_quevillon_colony2_day8	Insecta	captive	Old Main State College Pennsylvania
Scientific Publication	Formica, Vincent, et al. "Consistency of animal social <br> networks after disturbance." Behavioral Ecology (2016): arw128. <br>	Bolitotherus cornutus			selection	beetle_fomica_group_C1_period_1	Insecta	captive	Virginia USA
Scientific Publication	Formica, Vincent, et al. "Consistency of animal social <br> networks after disturbance." Behavioral Ecology (2016): arw128. <br>	Bolitotherus cornutus			selection	beetle_fomica_group_C1_period_2	Insecta	captive	Virginia USA
Scientific Publication	Formica, Vincent, et al. "Consistency of animal social <br> networks after disturbance." Behavioral Ecology (2016): arw128. <br>	Bolitotherus cornutus			selection	beetle_fomica_group_C2_period_1	Insecta	captive	Virginia USA
Scientific Publication	Formica, Vincent, et al. "Consistency of animal social <br> networks after disturbance." Behavioral Ecology (2016): arw128. <br>	Bolitotherus cornutus			selection	beetle_fomica_group_C2_period_2	Insecta	captive	Virginia USA
Scientific Publication	Formica, Vincent, et al. "Consistency of animal social <br> networks after disturbance." Behavioral Ecology (2016): arw128. <br>	Bolitotherus cornutus			selection	beetle_fomica_group_C3_period_1	Insecta	captive	Virginia USA
Scientific Publication	Formica, Vincent, et al. "Consistency of animal social <br> networks after disturbance." Behavioral Ecology (2016): arw128. <br>	Bolitotherus cornutus			selection	beetle_fomica_group_C3_period_2	Insecta	captive	Virginia USA
Scientific Publication	Formica, Vincent, et al. "Consistency of animal social <br> networks after disturbance." Behavioral Ecology (2016): arw128. <br>	Bolitotherus cornutus			selection	beetle_fomica_group_C4_period_1	Insecta	captive	Virginia USA
Scientific Publication	Formica, Vincent, et al. "Consistency of animal social <br> networks after disturbance." Behavioral Ecology (2016): arw128. <br>	Bolitotherus cornutus			selection	beetle_fomica_group_C4_period_2	Insecta	captive	Virginia USA
Scientific Publication	Formica, Vincent, et al. "Consistency of animal social <br> networks after disturbance." Behavioral Ecology (2016): arw128. <br>	Bolitotherus cornutus			selection	beetle_fomica_group_T1_period_1	Insecta	captive	Virginia USA
Scientific Publication	Formica, Vincent, et al. "Consistency of animal social <br> networks after disturbance." Behavioral Ecology (2016): arw128. <br>	Bolitotherus cornutus			selection	beetle_fomica_group_T2_period_1	Insecta	captive	Virginia USA
Scientific Publication	Formica, Vincent, et al. "Consistency of animal social <br> networks after disturbance." Behavioral Ecology (2016): arw128. <br>	Bolitotherus cornutus			selection	beetle_fomica_group_T3_period_1	Insecta	captive	Virginia USA
Scientific Publication	Formica, Vincent, et al. "Consistency of animal social <br> networks after disturbance." Behavioral Ecology (2016): arw128. <br>	Bolitotherus cornutus			selection	beetle_fomica_group_T4_period_1	Insecta	captive	Virginia USA
Scientific Publication	de Silva, Shermin, Volker Schmid, and George Wittemyer. <br> "Fission–fusion processes weaken dominance networks of female <br> Asian elephants in a productive habitat." Behavioral <br> Ecology (2016): arw153.	Elephas maximus			selection	asianelephant_desilva	Mammalia	free-ranging	Uda Walawe National Park Sri Lanka
Scientific Publication	Franz, Mathias, Jeanne Altmann, and Susan C. Alberts. <br> "Knockouts of high-ranking males have limited impact <br> on baboon social networks." Current zoology 61.1 <br> (2015): 107-113.	Papio cynocephalus			selection	baboon_franz_association_group_01	Mammalia	free-ranging	Amboseli National Park Kenya
Scientific Publication	Franz, Mathias, Jeanne Altmann, and Susan C. Alberts. <br> "Knockouts of high-ranking males have limited impact <br> on baboon social networks." Current zoology 61.1 <br> (2015): 107-113.	Papio cynocephalus			selection	baboon_franz_association_group_02	Mammalia	free-ranging	Amboseli National Park Kenya
Scientific Publication	Franz, Mathias, Jeanne Altmann, and Susan C. Alberts. <br> "Knockouts of high-ranking males have limited impact <br> on baboon social networks." Current zoology 61.1 <br> (2015): 107-113.	Papio cynocephalus			selection	baboon_franz_association_group_03	Mammalia	free-ranging	Amboseli National Park Kenya
Scientific Publication	Franz, Mathias, Jeanne Altmann, and Susan C. Alberts. <br> "Knockouts of high-ranking males have limited impact <br> on baboon social networks." Current zoology 61.1 <br> (2015): 107-113.	Papio cynocephalus			selection	baboon_franz_association_group_04	Mammalia	free-ranging	Amboseli National Park Kenya
Scientific Publication	Franz, Mathias, Jeanne Altmann, and Susan C. Alberts. <br> "Knockouts of high-ranking males have limited impact <br> on baboon social networks." Current zoology 61.1 <br> (2015): 107-113.	Papio cynocephalus			selection	baboon_franz_association_group_05	Mammalia	free-ranging	Amboseli National Park Kenya
Scientific Publication	Franz, Mathias, Jeanne Altmann, and Susan C. Alberts. <br> "Knockouts of high-ranking males have limited impact <br> on baboon social networks." Current zoology 61.1 <br> (2015): 107-113.	Papio cynocephalus			selection	baboon_franz_association_group_06	Mammalia	free-ranging	Amboseli National Park Kenya
Scientific Publication	Franz, Mathias, Jeanne Altmann, and Susan C. Alberts. <br> "Knockouts of high-ranking males have limited impact <br> on baboon social networks." Current zoology 61.1 <br> (2015): 107-113.	Papio cynocephalus			selection	baboon_franz_association_group_07	Mammalia	free-ranging	Amboseli National Park Kenya
Scientific Publication	Franz, Mathias, Jeanne Altmann, and Susan C. Alberts. <br> "Knockouts of high-ranking males have limited impact <br> on baboon social networks." Current zoology 61.1 <br> (2015): 107-113.	Papio cynocephalus			selection	baboon_franz_association_group_08	Mammalia	free-ranging	Amboseli National Park Kenya
Scientific Publication	Franz, Mathias, Jeanne Altmann, and Susan C. Alberts. <br> "Knockouts of high-ranking males have limited impact <br> on baboon social networks." Current zoology 61.1 <br> (2015): 107-113.	Papio cynocephalus			selection	baboon_franz_association_group_09	Mammalia	free-ranging	Amboseli National Park Kenya
Scientific Publication	Franz, Mathias, Jeanne Altmann, and Susan C. Alberts. <br> "Knockouts of high-ranking males have limited impact <br> on baboon social networks." Current zoology 61.1 <br> (2015): 107-113.	Papio cynocephalus			selection	baboon_franz_association_group_10	Mammalia	free-ranging	Amboseli National Park Kenya
Scientific Publication	Franz, Mathias, Jeanne Altmann, and Susan C. Alberts. <br> "Knockouts of high-ranking males have limited impact <br> on baboon social networks." Current zoology 61.1 <br> (2015): 107-113.	Papio cynocephalus			selection	baboon_franz_association_group_11	Mammalia	free-ranging	Amboseli National Park Kenya
Scientific Publication	Franz, Mathias, Jeanne Altmann, and Susan C. Alberts. <br> "Knockouts of high-ranking males have limited impact <br> on baboon social networks." Current zoology 61.1 <br> (2015): 107-113.	Papio cynocephalus			selection	baboon_franz_association_group_12	Mammalia	free-ranging	Amboseli National Park Kenya
Scientific Publication	Franz, Mathias, Jeanne Altmann, and Susan C. Alberts. <br> "Knockouts of high-ranking males have limited impact <br> on baboon social networks." Current zoology 61.1 <br> (2015): 107-113.	Papio cynocephalus			selection	baboon_franz_association_group_13	Mammalia	free-ranging	Amboseli National Park Kenya
Scientific Publication	Franz, Mathias, Jeanne Altmann, and Susan C. Alberts. <br> "Knockouts of high-ranking males have limited impact <br> on baboon social networks." Current zoology 61.1 <br> (2015): 107-113.	Papio cynocephalus			selection	baboon_franz_association_group_14	Mammalia	free-ranging	Amboseli National Park Kenya
Scientific Publication	Franz, Mathias, Jeanne Altmann, and Susan C. Alberts. <br> "Knockouts of high-ranking males have limited impact <br> on baboon social networks." Current zoology 61.1 <br> (2015): 107-113.	Papio cynocephalus			selection	baboon_franz_association_group_15	Mammalia	free-ranging	Amboseli National Park Kenya
Scientific Publication	Franz, Mathias, Jeanne Altmann, and Susan C. Alberts. <br> "Knockouts of high-ranking males have limited impact <br> on baboon social networks." Current zoology 61.1 <br> (2015): 107-113.	Papio cynocephalus			selection	baboon_franz_association_group_16	Mammalia	free-ranging	Amboseli National Park Kenya
Scientific Publication	Franz, Mathias, Jeanne Altmann, and Susan C. Alberts. <br> "Knockouts of high-ranking males have limited impact <br> on baboon social networks." Current zoology 61.1 <br> (2015): 107-113.	Papio cynocephalus			selection	baboon_franz_association_group_17	Mammalia	free-ranging	Amboseli National Park Kenya
Scientific Publication	Franz, Mathias, Jeanne Altmann, and Susan C. Alberts. <br> "Knockouts of high-ranking males have limited impact <br> on baboon social networks." Current zoology 61.1 <br> (2015): 107-113.	Papio cynocephalus			selection	baboon_franz_association_group_18	Mammalia	free-ranging	Amboseli National Park Kenya
Scientific Publication	Franz, Mathias, Jeanne Altmann, and Susan C. Alberts. <br> "Knockouts of high-ranking males have limited impact <br> on baboon social networks." Current zoology 61.1 <br> (2015): 107-113.	Papio cynocephalus			selection	baboon_franz_association_group_19	Mammalia	free-ranging	Amboseli National Park Kenya
Scientific Publication	Franz, Mathias, Jeanne Altmann, and Susan C. Alberts. <br> "Knockouts of high-ranking males have limited impact <br> on baboon social networks." Current zoology 61.1 <br> (2015): 107-113.	Papio cynocephalus			selection	baboon_franz_association_group_20	Mammalia	free-ranging	Amboseli National Park Kenya
Scientific Publication	Franz, Mathias, Jeanne Altmann, and Susan C. Alberts. <br> "Knockouts of high-ranking males have limited impact <br> on baboon social networks." Current zoology 61.1 <br> (2015): 107-113.	Papio cynocephalus			selection	baboon_franz_association_group_21	Mammalia	free-ranging	Amboseli National Park Kenya
Scientific Publication	Franz, Mathias, Jeanne Altmann, and Susan C. Alberts. <br> "Knockouts of high-ranking males have limited impact <br> on baboon social networks." Current zoology 61.1 <br> (2015): 107-113.	Papio cynocephalus			selection	baboon_franz_association_group_22	Mammalia	free-ranging	Amboseli National Park Kenya
Scientific Publication	Franz, Mathias, Jeanne Altmann, and Susan C. Alberts. <br> "Knockouts of high-ranking males have limited impact <br> on baboon social networks." Current zoology 61.1 <br> (2015): 107-113.	Papio cynocephalus			selection	baboon_franz_association_group_23	Mammalia	free-ranging	Amboseli National Park Kenya
Scientific Publication	Franz, Mathias, Jeanne Altmann, and Susan C. Alberts. <br> "Knockouts of high-ranking males have limited impact <br> on baboon social networks." Current zoology 61.1 <br> (2015): 107-113.	Papio cynocephalus			selection	baboon_franz_association_group_24	Mammalia	free-ranging	Amboseli National Park Kenya
Scientific Publication	Franz, Mathias, Jeanne Altmann, and Susan C. Alberts. <br> "Knockouts of high-ranking males have limited impact <br> on baboon social networks." Current zoology 61.1 <br> (2015): 107-113.	Papio cynocephalus			selection	baboon_franz_association_group_25	Mammalia	free-ranging	Amboseli National Park Kenya
Scientific Publication	Franz, Mathias, Jeanne Altmann, and Susan C. Alberts. <br> "Knockouts of high-ranking males have limited impact <br> on baboon social networks." Current zoology 61.1 <br> (2015): 107-113.	Papio cynocephalus			selection	baboon_franz_association_group_26	Mammalia	free-ranging	Amboseli National Park Kenya
Scientific Publication	Franz, Mathias, Jeanne Altmann, and Susan C. Alberts. <br> "Knockouts of high-ranking males have limited impact <br> on baboon social networks." Current zoology 61.1 <br> (2015): 107-113.	Papio cynocephalus			selection	baboon_franz_association_group_27	Mammalia	free-ranging	Amboseli National Park Kenya
Scientific Publication	Franz, Mathias, Jeanne Altmann, and Susan C. Alberts. <br> "Knockouts of high-ranking males have limited impact <br> on baboon social networks." Current zoology 61.1 <br> (2015): 107-113.	Papio cynocephalus			selection	baboon_franz_association_group_28	Mammalia	free-ranging	Amboseli National Park Kenya
Scientific Publication	Franz, Mathias, Jeanne Altmann, and Susan C. Alberts. <br> "Knockouts of high-ranking males have limited impact <br> on baboon social networks." Current zoology 61.1 <br> (2015): 107-113.	Papio cynocephalus			selection	baboon_franz_association_group_29	Mammalia	free-ranging	Amboseli National Park Kenya
Scientific Publication	Franz, Mathias, Jeanne Altmann, and Susan C. Alberts. <br> "Knockouts of high-ranking males have limited impact <br> on baboon social networks." Current zoology 61.1 <br> (2015): 107-113.	Papio cynocephalus			selection	baboon_franz_grooming_group_01	Mammalia	free-ranging	Amboseli National Park Kenya
Scientific Publication	Franz, Mathias, Jeanne Altmann, and Susan C. Alberts. <br> "Knockouts of high-ranking males have limited impact <br> on baboon social networks." Current zoology 61.1 <br> (2015): 107-113.	Papio cynocephalus			selection	baboon_franz_grooming_group_02	Mammalia	free-ranging	Amboseli National Park Kenya
Scientific Publication	Franz, Mathias, Jeanne Altmann, and Susan C. Alberts. <br> "Knockouts of high-ranking males have limited impact <br> on baboon social networks." Current zoology 61.1 <br> (2015): 107-113.	Papio cynocephalus			selection	baboon_franz_grooming_group_03	Mammalia	free-ranging	Amboseli National Park Kenya
Scientific Publication	Franz, Mathias, Jeanne Altmann, and Susan C. Alberts. <br> "Knockouts of high-ranking males have limited impact <br> on baboon social networks." Current zoology 61.1 <br> (2015): 107-113.	Papio cynocephalus			selection	baboon_franz_grooming_group_04	Mammalia	free-ranging	Amboseli National Park Kenya
Scientific Publication	Franz, Mathias, Jeanne Altmann, and Susan C. Alberts. <br> "Knockouts of high-ranking males have limited impact <br> on baboon social networks." Current zoology 61.1 <br> (2015): 107-113.	Papio cynocephalus			selection	baboon_franz_grooming_group_05	Mammalia	free-ranging	Amboseli National Park Kenya
Scientific Publication	Franz, Mathias, Jeanne Altmann, and Susan C. Alberts. <br> "Knockouts of high-ranking males have limited impact <br> on baboon social networks." Current zoology 61.1 <br> (2015): 107-113.	Papio cynocephalus			selection	baboon_franz_grooming_group_06	Mammalia	free-ranging	Amboseli National Park Kenya
Scientific Publication	Franz, Mathias, Jeanne Altmann, and Susan C. Alberts. <br> "Knockouts of high-ranking males have limited impact <br> on baboon social networks." Current zoology 61.1 <br> (2015): 107-113.	Papio cynocephalus			selection	baboon_franz_grooming_group_07	Mammalia	free-ranging	Amboseli National Park Kenya
Scientific Publication	Franz, Mathias, Jeanne Altmann, and Susan C. Alberts. <br> "Knockouts of high-ranking males have limited impact <br> on baboon social networks." Current zoology 61.1 <br> (2015): 107-113.	Papio cynocephalus			selection	baboon_franz_grooming_group_08	Mammalia	free-ranging	Amboseli National Park Kenya
Scientific Publication	Franz, Mathias, Jeanne Altmann, and Susan C. Alberts. <br> "Knockouts of high-ranking males have limited impact <br> on baboon social networks." Current zoology 61.1 <br> (2015): 107-113.	Papio cynocephalus			selection	baboon_franz_grooming_group_09	Mammalia	free-ranging	Amboseli National Park Kenya
Scientific Publication	Franz, Mathias, Jeanne Altmann, and Susan C. Alberts. <br> "Knockouts of high-ranking males have limited impact <br> on baboon social networks." Current zoology 61.1 <br> (2015): 107-113.	Papio cynocephalus			selection	baboon_franz_grooming_group_10	Mammalia	free-ranging	Amboseli National Park Kenya
Scientific Publication	Franz, Mathias, Jeanne Altmann, and Susan C. Alberts. <br> "Knockouts of high-ranking males have limited impact <br> on baboon social networks." Current zoology 61.1 <br> (2015): 107-113.	Papio cynocephalus			selection	baboon_franz_grooming_group_11	Mammalia	free-ranging	Amboseli National Park Kenya
Scientific Publication	Franz, Mathias, Jeanne Altmann, and Susan C. Alberts. <br> "Knockouts of high-ranking males have limited impact <br> on baboon social networks." Current zoology 61.1 <br> (2015): 107-113.	Papio cynocephalus			selection	baboon_franz_grooming_group_12	Mammalia	free-ranging	Amboseli National Park Kenya
Scientific Publication	Franz, Mathias, Jeanne Altmann, and Susan C. Alberts. <br> "Knockouts of high-ranking males have limited impact <br> on baboon social networks." Current zoology 61.1 <br> (2015): 107-113.	Papio cynocephalus			selection	baboon_franz_grooming_group_13	Mammalia	free-ranging	Amboseli National Park Kenya
Scientific Publication	Franz, Mathias, Jeanne Altmann, and Susan C. Alberts. <br> "Knockouts of high-ranking males have limited impact <br> on baboon social networks." Current zoology 61.1 <br> (2015): 107-113.	Papio cynocephalus			selection	baboon_franz_grooming_group_14	Mammalia	free-ranging	Amboseli National Park Kenya
Scientific Publication	Franz, Mathias, Jeanne Altmann, and Susan C. Alberts. <br> "Knockouts of high-ranking males have limited impact <br> on baboon social networks." Current zoology 61.1 <br> (2015): 107-113.	Papio cynocephalus			selection	baboon_franz_grooming_group_15	Mammalia	free-ranging	Amboseli National Park Kenya
Scientific Publication	Franz, Mathias, Jeanne Altmann, and Susan C. Alberts. <br> "Knockouts of high-ranking males have limited impact <br> on baboon social networks." Current zoology 61.1 <br> (2015): 107-113.	Papio cynocephalus			selection	baboon_franz_grooming_group_16	Mammalia	free-ranging	Amboseli National Park Kenya
Scientific Publication	Franz, Mathias, Jeanne Altmann, and Susan C. Alberts. <br> "Knockouts of high-ranking males have limited impact <br> on baboon social networks." Current zoology 61.1 <br> (2015): 107-113.	Papio cynocephalus			selection	baboon_franz_grooming_group_17	Mammalia	free-ranging	Amboseli National Park Kenya
Scientific Publication	Franz, Mathias, Jeanne Altmann, and Susan C. Alberts. <br> "Knockouts of high-ranking males have limited impact <br> on baboon social networks." Current zoology 61.1 <br> (2015): 107-113.	Papio cynocephalus			selection	baboon_franz_grooming_group_18	Mammalia	free-ranging	Amboseli National Park Kenya
Scientific Publication	Franz, Mathias, Jeanne Altmann, and Susan C. Alberts. <br> "Knockouts of high-ranking males have limited impact <br> on baboon social networks." Current zoology 61.1 <br> (2015): 107-113.	Papio cynocephalus			selection	baboon_franz_grooming_group_19	Mammalia	free-ranging	Amboseli National Park Kenya
Scientific Publication	Franz, Mathias, Jeanne Altmann, and Susan C. Alberts. <br> "Knockouts of high-ranking males have limited impact <br> on baboon social networks." Current zoology 61.1 <br> (2015): 107-113.	Papio cynocephalus			selection	baboon_franz_grooming_group_20	Mammalia	free-ranging	Amboseli National Park Kenya
Scientific Publication	Franz, Mathias, Jeanne Altmann, and Susan C. Alberts. <br> "Knockouts of high-ranking males have limited impact <br> on baboon social networks." Current zoology 61.1 <br> (2015): 107-113.	Papio cynocephalus			selection	baboon_franz_grooming_group_21	Mammalia	free-ranging	Amboseli National Park Kenya
Scientific Publication	Franz, Mathias, Jeanne Altmann, and Susan C. Alberts. <br> "Knockouts of high-ranking males have limited impact <br> on baboon social networks." Current zoology 61.1 <br> (2015): 107-113.	Papio cynocephalus			selection	baboon_franz_grooming_group_22	Mammalia	free-ranging	Amboseli National Park Kenya
Scientific Publication	Franz, Mathias, Jeanne Altmann, and Susan C. Alberts. <br> "Knockouts of high-ranking males have limited impact <br> on baboon social networks." Current zoology 61.1 <br> (2015): 107-113.	Papio cynocephalus			selection	baboon_franz_grooming_group_23	Mammalia	free-ranging	Amboseli National Park Kenya
Scientific Publication	Franz, Mathias, Jeanne Altmann, and Susan C. Alberts. <br> "Knockouts of high-ranking males have limited impact <br> on baboon social networks." Current zoology 61.1 <br> (2015): 107-113.	Papio cynocephalus			selection	baboon_franz_grooming_group_24	Mammalia	free-ranging	Amboseli National Park Kenya
Scientific Publication	Franz, Mathias, Jeanne Altmann, and Susan C. Alberts. <br> "Knockouts of high-ranking males have limited impact <br> on baboon social networks." Current zoology 61.1 <br> (2015): 107-113.	Papio cynocephalus			selection	baboon_franz_grooming_group_25	Mammalia	free-ranging	Amboseli National Park Kenya
Scientific Publication	Franz, Mathias, Jeanne Altmann, and Susan C. Alberts. <br> "Knockouts of high-ranking males have limited impact <br> on baboon social networks." Current zoology 61.1 <br> (2015): 107-113.	Papio cynocephalus			selection	baboon_franz_grooming_group_26	Mammalia	free-ranging	Amboseli National Park Kenya
Scientific Publication	Franz, Mathias, Jeanne Altmann, and Susan C. Alberts. <br> "Knockouts of high-ranking males have limited impact <br> on baboon social networks." Current zoology 61.1 <br> (2015): 107-113.	Papio cynocephalus			selection	baboon_franz_grooming_group_27	Mammalia	free-ranging	Amboseli National Park Kenya
Scientific Publication	Franz, Mathias, Jeanne Altmann, and Susan C. Alberts. <br> "Knockouts of high-ranking males have limited impact <br> on baboon social networks." Current zoology 61.1 <br> (2015): 107-113.	Papio cynocephalus			selection	baboon_franz_grooming_group_28	Mammalia	free-ranging	Amboseli National Park Kenya
Scientific Publication	Franz, Mathias, Jeanne Altmann, and Susan C. Alberts. <br> "Knockouts of high-ranking males have limited impact <br> on baboon social networks." Current zoology 61.1 <br> (2015): 107-113.	Papio cynocephalus			selection	baboon_franz_grooming_group_29	Mammalia	free-ranging	Amboseli National Park Kenya
Scientific Publication	Carter, Gerald G., and Gerald S. Wilkinson. "Food <br> sharing in vampire bats: reciprocal help predicts <br> donations more than relatedness or harassment."Proceedings of <br> the Royal Society of London B: Biological <br> Sciences 280.1753 (2013): 20122573.	Desmodus rotundus			selection	weighted_carter_vampire_bats	Mammalia	captive	Bloomfield Hills Michigan USA
Scientific Publication	Silvis, Alexander, et al. "Roosting and foraging social <br> structure of the endangered Indiana bat (Myotis <br> sodalis)." PloS one 9.5 (2014): e96937.	Myotis sodalis			selection	weighted_silvis_roosting_indiana_bat	Mammalia	free-ranging	Pickaway County Ohio USA
Scientific Publication	Dale F Lott. Dominance relations and breeding rate <br> in mature male American bison. Zeitschrift für <br> Tierpsychologie, 49(4):418-432, 1979.	Bison bison			selection	weighted_lott_bison_dominance	Mammalia	semi-ranging	Moiese Montana USA
Scientific Publication	Martin W. Schein and Milton H. Fohrman. Social <br> dominance relationships in a herd of dairy <br> cattle. The British J. of Animal Behaviour, <br> 3(2):45-55, 1955.	Bos taurus			selection	weighted_schein_cattle_dominance	Mammalia	semi-ranging	Jeanerette Louisiana USA
Scientific Publication	Gazda, Stefanie, et al. "The importance of delineating <br> networks by activity type in bottlenose dolphins <br> (Tursiops truncatus) in Cedar Key, Florida." Royal <br> Society open science 2.3 (2015): 140263.	Tursiops truncatus			selection	weighted_gazda_FORAGE_dolphin_florida	Mammalia	free-ranging	Cedar Key Florida USA
Scientific Publication	Gazda, Stefanie, et al. "The importance of delineating <br> networks by activity type in bottlenose dolphins <br> (Tursiops truncatus) in Cedar Key, Florida." Royal <br> Society open science 2.3 (2015): 140263.	Tursiops truncatus			selection	weighted_gazda_OVERALL_dolphin_florida	Mammalia	free-ranging	Cedar Key Florida USA
Scientific Publication	Gazda, Stefanie, et al. "The importance of delineating <br> networks by activity type in bottlenose dolphins <br> (Tursiops truncatus) in Cedar Key, Florida." Royal <br> Society open science 2.3 (2015): 140263.	Tursiops truncatus			selection	weighted_gazda_SOCIAL_dolphin_florida	Mammalia	free-ranging	Cedar Key Florida USA
Scientific Publication	Gazda, Stefanie, et al. "The importance of delineating <br> networks by activity type in bottlenose dolphins <br> (Tursiops truncatus) in Cedar Key, Florida." Royal <br> Society open science 2.3 (2015): 140263.	Tursiops truncatus			selection	weighted_gazda_TRAVEL_dolphin_florida	Mammalia	free-ranging	Cedar Key Florida USA
Scientific Publication	Lusseau, David, et al. "The bottlenose dolphin community <br> of Doubtful Sound features a large proportion <br> of long-lasting associations." Behavioral Ecology and Sociobiology <br> 54.4 (2003): 396-405.	Tursiops truncatus			selection	unweighted_social_dolphin_Lusseau	Mammalia	free-ranging	Fiordland New Zealand
Scientific Publication	Casey, Caroline, et al. "Rival assessment among northern <br> elephant seals: evidence of associative learning during <br> male–male contests." Royal Society open science 2.8 <br> (2015): 150228.	Mirounga angustirostris			selection	weighted_dominance_phys_contact_2010_2011	Mammalia	free-ranging	California USA
Scientific Publication	Casey, Caroline, et al. "Rival assessment among northern <br> elephant seals: evidence of associative learning during <br> male–male contests." Royal Society open science 2.8 <br> (2015): 150228.	Mirounga angustirostris			selection	weighted_dominance_phys_contact_2010_2012_peidras_blanca	Mammalia	free-ranging	California USA
Scientific Publication	Casey, Caroline, et al. "Rival assessment among northern <br> elephant seals: evidence of associative learning during <br> male–male contests." Royal Society open science 2.8 <br> (2015): 150228.	Mirounga angustirostris			selection	weighted_dominance_phys_contact_2011_2012	Mammalia	free-ranging	California USA
Scientific Publication	Casey, Caroline, et al. "Rival assessment among northern <br> elephant seals: evidence of associative learning during <br> male–male contests." Royal Society open science 2.8 <br> (2015): 150228.	Mirounga angustirostris			selection	weighted_dominance_phys_contact_2012_2013	Mammalia	free-ranging	California USA
Scientific Publication	Holekamp, Kay E., et al. "Society, demography and <br> genetic structure in the spotted hyena." Molecular <br> Ecology 21.3 (2012): 613-632.	Crocuta crocuta			selection	weighted_hyena_networkA	Mammalia	free-ranging	Masai Mara National Reserve Kenya
Scientific Publication	Holekamp, Kay E., et al. "Society, demography and <br> genetic structure in the spotted hyena." Molecular <br> Ecology 21.3 (2012): 613-632.	Crocuta crocuta			selection	weighted_hyena_networkB	Mammalia	free-ranging	Masai Mara National Reserve Kenya
Scientific Publication	Holekamp, Kay E., et al. "Society, demography and <br> genetic structure in the spotted hyena." Molecular <br> Ecology 21.3 (2012): 613-632.	Crocuta crocuta			selection	weighted_hyena_networkC	Mammalia	free-ranging	Masai Mara National Reserve Kenya
Scientific Publication	TR Grant. Dominance and association among members of <br> a captive and a free-ranging group of <br> grey kangaroos (Macropus giganteus). Animal Behaviour, 21(3):449-456, <br> 1973.	Macropus giganteus			selection	weighted_kangaroo_interactions	Mammalia	free-ranging	New South Wales Australia
Scientific Publication	Banks, Sam C., et al. "Adaptive responses and <br> disruptive effects: how major wildfire influences kinship‐based <br> social interactions in a forest marsupial." Molecular <br> ecology 21.3 (2012): 673-684.	Trichosurus cunninghami			selection	weighted_burrow_sharing_before_fire_weight_freq	Mammalia	free-ranging	Cambarville Victoria Australia
Scientific Publication	Griffin, Randi H., and Charles L. Nunn. "Community <br> structure and the spread of infectious disease <br> in primate social networks." Evolutionary Ecology 26.4 <br> (2012): 779-800.	Ateles geoffroyi			selection	weighted_griffin_primate_matrix_1	Mammalia	free-ranging	Barro Colorado Island Panama
Scientific Publication	Griffin, Randi H., and Charles L. Nunn. "Community <br> structure and the spread of infectious disease <br> in primate social networks." Evolutionary Ecology 26.4 <br> (2012): 779-800.	Macaca fuscata			selection	weighted_griffin_primate_matrix_10	Mammalia	free-ranging	Yakushima Japan
Scientific Publication	Griffin, Randi H., and Charles L. Nunn. "Community <br> structure and the spread of infectious disease <br> in primate social networks." Evolutionary Ecology 26.4 <br> (2012): 779-800.	Macaca mulatta			selection	weighted_griffin_primate_matrix_11	Mammalia	free-ranging	Cayo Santiago Puerto Rico
Scientific Publication	Griffin, Randi H., and Charles L. Nunn. "Community <br> structure and the spread of infectious disease <br> in primate social networks." Evolutionary Ecology 26.4 <br> (2012): 779-800.	Macaca radiata			selection	weighted_griffin_primate_matrix_12	Mammalia	free-ranging	Dharwar South India
Scientific Publication	Griffin, Randi H., and Charles L. Nunn. "Community <br> structure and the spread of infectious disease <br> in primate social networks." Evolutionary Ecology 26.4 <br> (2012): 779-800.	Macaca tonkeana			selection	weighted_griffin_primate_matrix_13	Mammalia	nan	nan
Scientific Publication	Griffin, Randi H., and Charles L. Nunn. "Community <br> structure and the spread of infectious disease <br> in primate social networks." Evolutionary Ecology 26.4 <br> (2012): 779-800.	Pan paniscus			selection	weighted_griffin_primate_matrix_14	Mammalia	nan	nan
Scientific Publication	Griffin, Randi H., and Charles L. Nunn. "Community <br> structure and the spread of infectious disease <br> in primate social networks." Evolutionary Ecology 26.4 <br> (2012): 779-800.	Pan troglodytes			selection	weighted_griffin_primate_matrix_15	Mammalia	nan	nan
Scientific Publication	Griffin, Randi H., and Charles L. Nunn. "Community <br> structure and the spread of infectious disease <br> in primate social networks." Evolutionary Ecology 26.4 <br> (2012): 779-800.	Papio papio			selection	weighted_griffin_primate_matrix_16	Mammalia	nan	nan
Scientific Publication	Griffin, Randi H., and Charles L. Nunn. "Community <br> structure and the spread of infectious disease <br> in primate social networks." Evolutionary Ecology 26.4 <br> (2012): 779-800.	Saguinus fuscicollis			selection	weighted_griffin_primate_matrix_17	Mammalia	semi-ranging	Saint John's University Pennsylvania
Scientific Publication	Griffin, Randi H., and Charles L. Nunn. "Community <br> structure and the spread of infectious disease <br> in primate social networks." Evolutionary Ecology 26.4 <br> (2012): 779-800.	Saguinus mystax			selection	weighted_griffin_primate_matrix_18	Mammalia	free-ranging	Peru
Scientific Publication	Griffin, Randi H., and Charles L. Nunn. "Community <br> structure and the spread of infectious disease <br> in primate social networks." Evolutionary Ecology 26.4 <br> (2012): 779-800.	Trachypithecus johnii			selection	weighted_griffin_primate_matrix_19	Mammalia	free-ranging	Nilgiri hills Madras state India
Scientific Publication	Griffin, Randi H., and Charles L. Nunn. "Community <br> structure and the spread of infectious disease <br> in primate social networks." Evolutionary Ecology 26.4 <br> (2012): 779-800.	Alouatta guariba			selection	weighted_griffin_primate_matrix_2	Mammalia	free-ranging	Sao Paulo Brazil
Scientific Publication	Griffin, Randi H., and Charles L. Nunn. "Community <br> structure and the spread of infectious disease <br> in primate social networks." Evolutionary Ecology 26.4 <br> (2012): 779-800.	Brachyteles arachnoides			selection	weighted_griffin_primate_matrix_3	Mammalia	free-ranging	Minas Gerais Brazil
Scientific Publication	Griffin, Randi H., and Charles L. Nunn. "Community <br> structure and the spread of infectious disease <br> in primate social networks." Evolutionary Ecology 26.4 <br> (2012): 779-800.	Sapajus apella			selection	weighted_griffin_primate_matrix_4	Mammalia	free-ranging	Ibague Colombia
Scientific Publication	Griffin, Randi H., and Charles L. Nunn. "Community <br> structure and the spread of infectious disease <br> in primate social networks." Evolutionary Ecology 26.4 <br> (2012): 779-800.	Cercopithecus campbelli			selection	weighted_griffin_primate_matrix_5	Mammalia	nan	nan
Scientific Publication	Griffin, Randi H., and Charles L. Nunn. "Community <br> structure and the spread of infectious disease <br> in primate social networks." Evolutionary Ecology 26.4 <br> (2012): 779-800.	Colobus guereza			selection	weighted_griffin_primate_matrix_6	Mammalia	free-ranging	Bole Valley Ethiopia
Scientific Publication	Griffin, Randi H., and Charles L. Nunn. "Community <br> structure and the spread of infectious disease <br> in primate social networks." Evolutionary Ecology 26.4 <br> (2012): 779-800.	Erythrocebus patas			selection	weighted_griffin_primate_matrix_7	Mammalia	free-ranging	La Parguera Puerto Rico
Scientific Publication	Griffin, Randi H., and Charles L. Nunn. "Community <br> structure and the spread of infectious disease <br> in primate social networks." Evolutionary Ecology 26.4 <br> (2012): 779-800.	Macaca arctoides			selection	weighted_griffin_primate_matrix_8	Mammalia	semi-ranging	Abkhazia Republic of Georgia
Scientific Publication	Griffin, Randi H., and Charles L. Nunn. "Community <br> structure and the spread of infectious disease <br> in primate social networks." Evolutionary Ecology 26.4 <br> (2012): 779-800.	Macaca assamensis			selection	weighted_griffin_primate_matrix_9	Mammalia	free-ranging	Assam India
Scientific Publication	Reynolds, Jennifer JH, et al. "Raccoon contact networks <br> predict seasonal susceptibility to rabies outbreaks and <br> limitations of vaccination." Journal of Animal Ecology <br> 84.6 (2015): 1720-1731.	Procyon lotor			selection	weighted_raccoon_matrix_1	Mammalia	free-ranging	Illinois USA
Scientific Publication	Reynolds, Jennifer JH, et al. "Raccoon contact networks <br> predict seasonal susceptibility to rabies outbreaks and <br> limitations of vaccination." Journal of Animal Ecology <br> 84.6 (2015): 1720-1731.	Procyon lotor			selection	weighted_raccoon_matrix_10	Mammalia	free-ranging	Illinois USA
Scientific Publication	Reynolds, Jennifer JH, et al. "Raccoon contact networks <br> predict seasonal susceptibility to rabies outbreaks and <br> limitations of vaccination." Journal of Animal Ecology <br> 84.6 (2015): 1720-1731.	Procyon lotor			selection	weighted_raccoon_matrix_11	Mammalia	free-ranging	Illinois USA
Scientific Publication	Reynolds, Jennifer JH, et al. "Raccoon contact networks <br> predict seasonal susceptibility to rabies outbreaks and <br> limitations of vaccination." Journal of Animal Ecology <br> 84.6 (2015): 1720-1731.	Procyon lotor			selection	weighted_raccoon_matrix_12	Mammalia	free-ranging	Illinois USA
Scientific Publication	Reynolds, Jennifer JH, et al. "Raccoon contact networks <br> predict seasonal susceptibility to rabies outbreaks and <br> limitations of vaccination." Journal of Animal Ecology <br> 84.6 (2015): 1720-1731.	Procyon lotor			selection	weighted_raccoon_matrix_13	Mammalia	free-ranging	Illinois USA
Scientific Publication	Reynolds, Jennifer JH, et al. "Raccoon contact networks <br> predict seasonal susceptibility to rabies outbreaks and <br> limitations of vaccination." Journal of Animal Ecology <br> 84.6 (2015): 1720-1731.	Procyon lotor			selection	weighted_raccoon_matrix_14	Mammalia	free-ranging	Illinois USA
Scientific Publication	Reynolds, Jennifer JH, et al. "Raccoon contact networks <br> predict seasonal susceptibility to rabies outbreaks and <br> limitations of vaccination." Journal of Animal Ecology <br> 84.6 (2015): 1720-1731.	Procyon lotor			selection	weighted_raccoon_matrix_15	Mammalia	free-ranging	Illinois USA
Scientific Publication	Reynolds, Jennifer JH, et al. "Raccoon contact networks <br> predict seasonal susceptibility to rabies outbreaks and <br> limitations of vaccination." Journal of Animal Ecology <br> 84.6 (2015): 1720-1731.	Procyon lotor			selection	weighted_raccoon_matrix_16	Mammalia	free-ranging	Illinois USA
Scientific Publication	Reynolds, Jennifer JH, et al. "Raccoon contact networks <br> predict seasonal susceptibility to rabies outbreaks and <br> limitations of vaccination." Journal of Animal Ecology <br> 84.6 (2015): 1720-1731.	Procyon lotor			selection	weighted_raccoon_matrix_17	Mammalia	free-ranging	Illinois USA
Scientific Publication	Reynolds, Jennifer JH, et al. "Raccoon contact networks <br> predict seasonal susceptibility to rabies outbreaks and <br> limitations of vaccination." Journal of Animal Ecology <br> 84.6 (2015): 1720-1731.	Procyon lotor			selection	weighted_raccoon_matrix_18	Mammalia	free-ranging	Illinois USA
Scientific Publication	Reynolds, Jennifer JH, et al. "Raccoon contact networks <br> predict seasonal susceptibility to rabies outbreaks and <br> limitations of vaccination." Journal of Animal Ecology <br> 84.6 (2015): 1720-1731.	Procyon lotor			selection	weighted_raccoon_matrix_19	Mammalia	free-ranging	Illinois USA
Scientific Publication	Reynolds, Jennifer JH, et al. "Raccoon contact networks <br> predict seasonal susceptibility to rabies outbreaks and <br> limitations of vaccination." Journal of Animal Ecology <br> 84.6 (2015): 1720-1731.	Procyon lotor			selection	weighted_raccoon_matrix_2	Mammalia	free-ranging	Illinois USA
Scientific Publication	Reynolds, Jennifer JH, et al. "Raccoon contact networks <br> predict seasonal susceptibility to rabies outbreaks and <br> limitations of vaccination." Journal of Animal Ecology <br> 84.6 (2015): 1720-1731.	Procyon lotor			selection	weighted_raccoon_matrix_20	Mammalia	free-ranging	Illinois USA
Scientific Publication	Reynolds, Jennifer JH, et al. "Raccoon contact networks <br> predict seasonal susceptibility to rabies outbreaks and <br> limitations of vaccination." Journal of Animal Ecology <br> 84.6 (2015): 1720-1731.	Procyon lotor			selection	weighted_raccoon_matrix_21	Mammalia	free-ranging	Illinois USA
Scientific Publication	Reynolds, Jennifer JH, et al. "Raccoon contact networks <br> predict seasonal susceptibility to rabies outbreaks and <br> limitations of vaccination." Journal of Animal Ecology <br> 84.6 (2015): 1720-1731.	Procyon lotor			selection	weighted_raccoon_matrix_22	Mammalia	free-ranging	Illinois USA
Scientific Publication	Reynolds, Jennifer JH, et al. "Raccoon contact networks <br> predict seasonal susceptibility to rabies outbreaks and <br> limitations of vaccination." Journal of Animal Ecology <br> 84.6 (2015): 1720-1731.	Procyon lotor			selection	weighted_raccoon_matrix_23	Mammalia	free-ranging	Illinois USA
Scientific Publication	Reynolds, Jennifer JH, et al. "Raccoon contact networks <br> predict seasonal susceptibility to rabies outbreaks and <br> limitations of vaccination." Journal of Animal Ecology <br> 84.6 (2015): 1720-1731.	Procyon lotor			selection	weighted_raccoon_matrix_24	Mammalia	free-ranging	Illinois USA
Scientific Publication	Reynolds, Jennifer JH, et al. "Raccoon contact networks <br> predict seasonal susceptibility to rabies outbreaks and <br> limitations of vaccination." Journal of Animal Ecology <br> 84.6 (2015): 1720-1731.	Procyon lotor			selection	weighted_raccoon_matrix_25	Mammalia	free-ranging	Illinois USA
Scientific Publication	Reynolds, Jennifer JH, et al. "Raccoon contact networks <br> predict seasonal susceptibility to rabies outbreaks and <br> limitations of vaccination." Journal of Animal Ecology <br> 84.6 (2015): 1720-1731.	Procyon lotor			selection	weighted_raccoon_matrix_26	Mammalia	free-ranging	Illinois USA
Scientific Publication	Reynolds, Jennifer JH, et al. "Raccoon contact networks <br> predict seasonal susceptibility to rabies outbreaks and <br> limitations of vaccination." Journal of Animal Ecology <br> 84.6 (2015): 1720-1731.	Procyon lotor			selection	weighted_raccoon_matrix_27	Mammalia	free-ranging	Illinois USA
Scientific Publication	Reynolds, Jennifer JH, et al. "Raccoon contact networks <br> predict seasonal susceptibility to rabies outbreaks and <br> limitations of vaccination." Journal of Animal Ecology <br> 84.6 (2015): 1720-1731.	Procyon lotor			selection	weighted_raccoon_matrix_28	Mammalia	free-ranging	Illinois USA
Scientific Publication	Reynolds, Jennifer JH, et al. "Raccoon contact networks <br> predict seasonal susceptibility to rabies outbreaks and <br> limitations of vaccination." Journal of Animal Ecology <br> 84.6 (2015): 1720-1731.	Procyon lotor			selection	weighted_raccoon_matrix_29	Mammalia	free-ranging	Illinois USA
Scientific Publication	Reynolds, Jennifer JH, et al. "Raccoon contact networks <br> predict seasonal susceptibility to rabies outbreaks and <br> limitations of vaccination." Journal of Animal Ecology <br> 84.6 (2015): 1720-1731.	Procyon lotor			selection	weighted_raccoon_matrix_3	Mammalia	free-ranging	Illinois USA
Scientific Publication	Reynolds, Jennifer JH, et al. "Raccoon contact networks <br> predict seasonal susceptibility to rabies outbreaks and <br> limitations of vaccination." Journal of Animal Ecology <br> 84.6 (2015): 1720-1731.	Procyon lotor			selection	weighted_raccoon_matrix_30	Mammalia	free-ranging	Illinois USA
Scientific Publication	Reynolds, Jennifer JH, et al. "Raccoon contact networks <br> predict seasonal susceptibility to rabies outbreaks and <br> limitations of vaccination." Journal of Animal Ecology <br> 84.6 (2015): 1720-1731.	Procyon lotor			selection	weighted_raccoon_matrix_31	Mammalia	free-ranging	Illinois USA
Scientific Publication	Reynolds, Jennifer JH, et al. "Raccoon contact networks <br> predict seasonal susceptibility to rabies outbreaks and <br> limitations of vaccination." Journal of Animal Ecology <br> 84.6 (2015): 1720-1731.	Procyon lotor			selection	weighted_raccoon_matrix_32	Mammalia	free-ranging	Illinois USA
Scientific Publication	Reynolds, Jennifer JH, et al. "Raccoon contact networks <br> predict seasonal susceptibility to rabies outbreaks and <br> limitations of vaccination." Journal of Animal Ecology <br> 84.6 (2015): 1720-1731.	Procyon lotor			selection	weighted_raccoon_matrix_33	Mammalia	free-ranging	Illinois USA
Scientific Publication	Reynolds, Jennifer JH, et al. "Raccoon contact networks <br> predict seasonal susceptibility to rabies outbreaks and <br> limitations of vaccination." Journal of Animal Ecology <br> 84.6 (2015): 1720-1731.	Procyon lotor			selection	weighted_raccoon_matrix_34	Mammalia	free-ranging	Illinois USA
Scientific Publication	Reynolds, Jennifer JH, et al. "Raccoon contact networks <br> predict seasonal susceptibility to rabies outbreaks and <br> limitations of vaccination." Journal of Animal Ecology <br> 84.6 (2015): 1720-1731.	Procyon lotor			selection	weighted_raccoon_matrix_35	Mammalia	free-ranging	Illinois USA
Scientific Publication	Reynolds, Jennifer JH, et al. "Raccoon contact networks <br> predict seasonal susceptibility to rabies outbreaks and <br> limitations of vaccination." Journal of Animal Ecology <br> 84.6 (2015): 1720-1731.	Procyon lotor			selection	weighted_raccoon_matrix_36	Mammalia	free-ranging	Illinois USA
Scientific Publication	Reynolds, Jennifer JH, et al. "Raccoon contact networks <br> predict seasonal susceptibility to rabies outbreaks and <br> limitations of vaccination." Journal of Animal Ecology <br> 84.6 (2015): 1720-1731.	Procyon lotor			selection	weighted_raccoon_matrix_37	Mammalia	free-ranging	Illinois USA
Scientific Publication	Reynolds, Jennifer JH, et al. "Raccoon contact networks <br> predict seasonal susceptibility to rabies outbreaks and <br> limitations of vaccination." Journal of Animal Ecology <br> 84.6 (2015): 1720-1731.	Procyon lotor			selection	weighted_raccoon_matrix_38	Mammalia	free-ranging	Illinois USA
Scientific Publication	Reynolds, Jennifer JH, et al. "Raccoon contact networks <br> predict seasonal susceptibility to rabies outbreaks and <br> limitations of vaccination." Journal of Animal Ecology <br> 84.6 (2015): 1720-1731.	Procyon lotor			selection	weighted_raccoon_matrix_39	Mammalia	free-ranging	Illinois USA
Scientific Publication	Reynolds, Jennifer JH, et al. "Raccoon contact networks <br> predict seasonal susceptibility to rabies outbreaks and <br> limitations of vaccination." Journal of Animal Ecology <br> 84.6 (2015): 1720-1731.	Procyon lotor			selection	weighted_raccoon_matrix_4	Mammalia	free-ranging	Illinois USA
Scientific Publication	Reynolds, Jennifer JH, et al. "Raccoon contact networks <br> predict seasonal susceptibility to rabies outbreaks and <br> limitations of vaccination." Journal of Animal Ecology <br> 84.6 (2015): 1720-1731.	Procyon lotor			selection	weighted_raccoon_matrix_40	Mammalia	free-ranging	Illinois USA
Scientific Publication	Reynolds, Jennifer JH, et al. "Raccoon contact networks <br> predict seasonal susceptibility to rabies outbreaks and <br> limitations of vaccination." Journal of Animal Ecology <br> 84.6 (2015): 1720-1731.	Procyon lotor			selection	weighted_raccoon_matrix_41	Mammalia	free-ranging	Illinois USA
Scientific Publication	Reynolds, Jennifer JH, et al. "Raccoon contact networks <br> predict seasonal susceptibility to rabies outbreaks and <br> limitations of vaccination." Journal of Animal Ecology <br> 84.6 (2015): 1720-1731.	Procyon lotor			selection	weighted_raccoon_matrix_42	Mammalia	free-ranging	Illinois USA
Scientific Publication	Reynolds, Jennifer JH, et al. "Raccoon contact networks <br> predict seasonal susceptibility to rabies outbreaks and <br> limitations of vaccination." Journal of Animal Ecology <br> 84.6 (2015): 1720-1731.	Procyon lotor			selection	weighted_raccoon_matrix_43	Mammalia	free-ranging	Illinois USA
Scientific Publication	Reynolds, Jennifer JH, et al. "Raccoon contact networks <br> predict seasonal susceptibility to rabies outbreaks and <br> limitations of vaccination." Journal of Animal Ecology <br> 84.6 (2015): 1720-1731.	Procyon lotor			selection	weighted_raccoon_matrix_44	Mammalia	free-ranging	Illinois USA
Scientific Publication	Reynolds, Jennifer JH, et al. "Raccoon contact networks <br> predict seasonal susceptibility to rabies outbreaks and <br> limitations of vaccination." Journal of Animal Ecology <br> 84.6 (2015): 1720-1731.	Procyon lotor			selection	weighted_raccoon_matrix_45	Mammalia	free-ranging	Illinois USA
Scientific Publication	Reynolds, Jennifer JH, et al. "Raccoon contact networks <br> predict seasonal susceptibility to rabies outbreaks and <br> limitations of vaccination." Journal of Animal Ecology <br> 84.6 (2015): 1720-1731.	Procyon lotor			selection	weighted_raccoon_matrix_46	Mammalia	free-ranging	Illinois USA
Scientific Publication	Reynolds, Jennifer JH, et al. "Raccoon contact networks <br> predict seasonal susceptibility to rabies outbreaks and <br> limitations of vaccination." Journal of Animal Ecology <br> 84.6 (2015): 1720-1731.	Procyon lotor			selection	weighted_raccoon_matrix_47	Mammalia	free-ranging	Illinois USA
Scientific Publication	Reynolds, Jennifer JH, et al. "Raccoon contact networks <br> predict seasonal susceptibility to rabies outbreaks and <br> limitations of vaccination." Journal of Animal Ecology <br> 84.6 (2015): 1720-1731.	Procyon lotor			selection	weighted_raccoon_matrix_48	Mammalia	free-ranging	Illinois USA
Scientific Publication	Reynolds, Jennifer JH, et al. "Raccoon contact networks <br> predict seasonal susceptibility to rabies outbreaks and <br> limitations of vaccination." Journal of Animal Ecology <br> 84.6 (2015): 1720-1731.	Procyon lotor			selection	weighted_raccoon_matrix_49	Mammalia	free-ranging	Illinois USA
Scientific Publication	Reynolds, Jennifer JH, et al. "Raccoon contact networks <br> predict seasonal susceptibility to rabies outbreaks and <br> limitations of vaccination." Journal of Animal Ecology <br> 84.6 (2015): 1720-1731.	Procyon lotor			selection	weighted_raccoon_matrix_5	Mammalia	free-ranging	Illinois USA
Scientific Publication	Reynolds, Jennifer JH, et al. "Raccoon contact networks <br> predict seasonal susceptibility to rabies outbreaks and <br> limitations of vaccination." Journal of Animal Ecology <br> 84.6 (2015): 1720-1731.	Procyon lotor			selection	weighted_raccoon_matrix_50	Mammalia	free-ranging	Illinois USA
Scientific Publication	Reynolds, Jennifer JH, et al. "Raccoon contact networks <br> predict seasonal susceptibility to rabies outbreaks and <br> limitations of vaccination." Journal of Animal Ecology <br> 84.6 (2015): 1720-1731.	Procyon lotor			selection	weighted_raccoon_matrix_51	Mammalia	free-ranging	Illinois USA
Scientific Publication	Reynolds, Jennifer JH, et al. "Raccoon contact networks <br> predict seasonal susceptibility to rabies outbreaks and <br> limitations of vaccination." Journal of Animal Ecology <br> 84.6 (2015): 1720-1731.	Procyon lotor			selection	weighted_raccoon_matrix_52	Mammalia	free-ranging	Illinois USA
Scientific Publication	Reynolds, Jennifer JH, et al. "Raccoon contact networks <br> predict seasonal susceptibility to rabies outbreaks and <br> limitations of vaccination." Journal of Animal Ecology <br> 84.6 (2015): 1720-1731.	Procyon lotor			selection	weighted_raccoon_matrix_6	Mammalia	free-ranging	Illinois USA
Scientific Publication	Reynolds, Jennifer JH, et al. "Raccoon contact networks <br> predict seasonal susceptibility to rabies outbreaks and <br> limitations of vaccination." Journal of Animal Ecology <br> 84.6 (2015): 1720-1731.	Procyon lotor			selection	weighted_raccoon_matrix_7	Mammalia	free-ranging	Illinois USA
Scientific Publication	Reynolds, Jennifer JH, et al. "Raccoon contact networks <br> predict seasonal susceptibility to rabies outbreaks and <br> limitations of vaccination." Journal of Animal Ecology <br> 84.6 (2015): 1720-1731.	Procyon lotor			selection	weighted_raccoon_matrix_8	Mammalia	free-ranging	Illinois USA
Scientific Publication	Reynolds, Jennifer JH, et al. "Raccoon contact networks <br> predict seasonal susceptibility to rabies outbreaks and <br> limitations of vaccination." Journal of Animal Ecology <br> 84.6 (2015): 1720-1731.	Procyon lotor			selection	weighted_raccoon_matrix_9	Mammalia	free-ranging	Illinois USA
Scientific Publication	Massen, Jorg JM, and Elisabeth HM Sterck. "Stability <br> and durability of intra-and intersex social bonds <br> of captive rhesus macaques (Macaca mulatta)." International <br> Journal of Primatology 34.4 (2013): 770-791.	Macaca mulatta			selection	weighted_Contact_Sits_Macaque	Mammalia	captive	Rijswijk the Netherlands
Scientific Publication	Massen, Jorg JM, and Elisabeth HM Sterck. "Stability <br> and durability of intra-and intersex social bonds <br> of captive rhesus macaques (Macaca mulatta)." International <br> Journal of Primatology 34.4 (2013): 770-791.	Macaca mulatta			selection	weighted_Grooming_Bouts_Macaque	Mammalia	captive	Rijswijk the Netherlands
Scientific Publication	Takahata, Yukio. "Diachronic changes in the dominance relations <br> of adult female Japanese monkeys of the <br> Arashiyama B group." The monkeys of Arashiyama. <br> State University of New York Press, Albany <br> (1991): 123-139.	Macaca fuscata			selection	weighted_macaque_dominance	Mammalia	semi-ranging	Arashiyama Japan
Scientific Publication	Christine C Hass. Social status in female bighorn <br> sheep (Ovis canadensis): Expression, development and reproductive <br> correlates. J. of Zoology, 225(3):509-523, 1991.	Ovis canadensis			selection	weighted_sheep_hass_dominance	Mammalia	semi-ranging	Montana USA
Scientific Publication	Rimbach, Rebecca, et al. "Brown spider monkeys (Ateles <br> hybridus): a model for differentiating the role <br> of social networks and physical contact on <br> parasite transmission dynamics." Phil. Trans. R. Soc. <br> B 370.1669 (2015): 20140110.	Ateles hybridus			selection	weighted_spidermonkeys_contact	Mammalia	free-ranging	Colombia
Scientific Publication	Davis, Stephen, et al. "Spatial analyses of wildlife <br> contact networks." Journal of the Royal Society <br> Interface 12.102 (2015): 20141004.	Microtus agrestis			selection	voles_begon_site_BHP_trapping_session_02	Mammalia	free-ranging	Northumberland England
Scientific Publication	Davis, Stephen, et al. "Spatial analyses of wildlife <br> contact networks." Journal of the Royal Society <br> Interface 12.102 (2015): 20141004.	Microtus agrestis			selection	voles_begon_site_BHP_trapping_session_03	Mammalia	free-ranging	Northumberland England
Scientific Publication	Davis, Stephen, et al. "Spatial analyses of wildlife <br> contact networks." Journal of the Royal Society <br> Interface 12.102 (2015): 20141004.	Microtus agrestis			selection	voles_begon_site_BHP_trapping_session_04	Mammalia	free-ranging	Northumberland England
Scientific Publication	Davis, Stephen, et al. "Spatial analyses of wildlife <br> contact networks." Journal of the Royal Society <br> Interface 12.102 (2015): 20141004.	Microtus agrestis			selection	voles_begon_site_BHP_trapping_session_05	Mammalia	free-ranging	Northumberland England
Scientific Publication	Davis, Stephen, et al. "Spatial analyses of wildlife <br> contact networks." Journal of the Royal Society <br> Interface 12.102 (2015): 20141004.	Microtus agrestis			selection	voles_begon_site_BHP_trapping_session_06	Mammalia	free-ranging	Northumberland England
Scientific Publication	Davis, Stephen, et al. "Spatial analyses of wildlife <br> contact networks." Journal of the Royal Society <br> Interface 12.102 (2015): 20141004.	Microtus agrestis			selection	voles_begon_site_BHP_trapping_session_07	Mammalia	free-ranging	Northumberland England
Scientific Publication	Davis, Stephen, et al. "Spatial analyses of wildlife <br> contact networks." Journal of the Royal Society <br> Interface 12.102 (2015): 20141004.	Microtus agrestis			selection	voles_begon_site_BHP_trapping_session_08	Mammalia	free-ranging	Northumberland England
Scientific Publication	Davis, Stephen, et al. "Spatial analyses of wildlife <br> contact networks." Journal of the Royal Society <br> Interface 12.102 (2015): 20141004.	Microtus agrestis			selection	voles_begon_site_BHP_trapping_session_09	Mammalia	free-ranging	Northumberland England
Scientific Publication	Davis, Stephen, et al. "Spatial analyses of wildlife <br> contact networks." Journal of the Royal Society <br> Interface 12.102 (2015): 20141004.	Microtus agrestis			selection	voles_begon_site_BHP_trapping_session_10	Mammalia	free-ranging	Northumberland England
Scientific Publication	Davis, Stephen, et al. "Spatial analyses of wildlife <br> contact networks." Journal of the Royal Society <br> Interface 12.102 (2015): 20141004.	Microtus agrestis			selection	voles_begon_site_BHP_trapping_session_11	Mammalia	free-ranging	Northumberland England
Scientific Publication	Davis, Stephen, et al. "Spatial analyses of wildlife <br> contact networks." Journal of the Royal Society <br> Interface 12.102 (2015): 20141004.	Microtus agrestis			selection	voles_begon_site_BHP_trapping_session_12	Mammalia	free-ranging	Northumberland England
Scientific Publication	Davis, Stephen, et al. "Spatial analyses of wildlife <br> contact networks." Journal of the Royal Society <br> Interface 12.102 (2015): 20141004.	Microtus agrestis			selection	voles_begon_site_BHP_trapping_session_13	Mammalia	free-ranging	Northumberland England
Scientific Publication	Davis, Stephen, et al. "Spatial analyses of wildlife <br> contact networks." Journal of the Royal Society <br> Interface 12.102 (2015): 20141004.	Microtus agrestis			selection	voles_begon_site_BHP_trapping_session_14	Mammalia	free-ranging	Northumberland England
Scientific Publication	Davis, Stephen, et al. "Spatial analyses of wildlife <br> contact networks." Journal of the Royal Society <br> Interface 12.102 (2015): 20141004.	Microtus agrestis			selection	voles_begon_site_BHP_trapping_session_15	Mammalia	free-ranging	Northumberland England
Scientific Publication	Davis, Stephen, et al. "Spatial analyses of wildlife <br> contact networks." Journal of the Royal Society <br> Interface 12.102 (2015): 20141004.	Microtus agrestis			selection	voles_begon_site_BHP_trapping_session_16	Mammalia	free-ranging	Northumberland England
Scientific Publication	Davis, Stephen, et al. "Spatial analyses of wildlife <br> contact networks." Journal of the Royal Society <br> Interface 12.102 (2015): 20141004.	Microtus agrestis			selection	voles_begon_site_BHP_trapping_session_17	Mammalia	free-ranging	Northumberland England
Scientific Publication	Davis, Stephen, et al. "Spatial analyses of wildlife <br> contact networks." Journal of the Royal Society <br> Interface 12.102 (2015): 20141004.	Microtus agrestis			selection	voles_begon_site_BHP_trapping_session_18	Mammalia	free-ranging	Northumberland England
Scientific Publication	Davis, Stephen, et al. "Spatial analyses of wildlife <br> contact networks." Journal of the Royal Society <br> Interface 12.102 (2015): 20141004.	Microtus agrestis			selection	voles_begon_site_BHP_trapping_session_19	Mammalia	free-ranging	Northumberland England
Scientific Publication	Davis, Stephen, et al. "Spatial analyses of wildlife <br> contact networks." Journal of the Royal Society <br> Interface 12.102 (2015): 20141004.	Microtus agrestis			selection	voles_begon_site_BHP_trapping_session_20	Mammalia	free-ranging	Northumberland England
Scientific Publication	Davis, Stephen, et al. "Spatial analyses of wildlife <br> contact networks." Journal of the Royal Society <br> Interface 12.102 (2015): 20141004.	Microtus agrestis			selection	voles_begon_site_BHP_trapping_session_21	Mammalia	free-ranging	Northumberland England
Scientific Publication	Davis, Stephen, et al. "Spatial analyses of wildlife <br> contact networks." Journal of the Royal Society <br> Interface 12.102 (2015): 20141004.	Microtus agrestis			selection	voles_begon_site_BHP_trapping_session_22	Mammalia	free-ranging	Northumberland England
Scientific Publication	Davis, Stephen, et al. "Spatial analyses of wildlife <br> contact networks." Journal of the Royal Society <br> Interface 12.102 (2015): 20141004.	Microtus agrestis			selection	voles_begon_site_BHP_trapping_session_23	Mammalia	free-ranging	Northumberland England
Scientific Publication	Davis, Stephen, et al. "Spatial analyses of wildlife <br> contact networks." Journal of the Royal Society <br> Interface 12.102 (2015): 20141004.	Microtus agrestis			selection	voles_begon_site_BHP_trapping_session_24	Mammalia	free-ranging	Northumberland England
Scientific Publication	Davis, Stephen, et al. "Spatial analyses of wildlife <br> contact networks." Journal of the Royal Society <br> Interface 12.102 (2015): 20141004.	Microtus agrestis			selection	voles_begon_site_BHP_trapping_session_25	Mammalia	free-ranging	Northumberland England
Scientific Publication	Davis, Stephen, et al. "Spatial analyses of wildlife <br> contact networks." Journal of the Royal Society <br> Interface 12.102 (2015): 20141004.	Microtus agrestis			selection	voles_begon_site_BHP_trapping_session_26	Mammalia	free-ranging	Northumberland England
Scientific Publication	Davis, Stephen, et al. "Spatial analyses of wildlife <br> contact networks." Journal of the Royal Society <br> Interface 12.102 (2015): 20141004.	Microtus agrestis			selection	voles_begon_site_BHP_trapping_session_27	Mammalia	free-ranging	Northumberland England
Scientific Publication	Davis, Stephen, et al. "Spatial analyses of wildlife <br> contact networks." Journal of the Royal Society <br> Interface 12.102 (2015): 20141004.	Microtus agrestis			selection	voles_begon_site_BHP_trapping_session_28	Mammalia	free-ranging	Northumberland England
Scientific Publication	Davis, Stephen, et al. "Spatial analyses of wildlife <br> contact networks." Journal of the Royal Society <br> Interface 12.102 (2015): 20141004.	Microtus agrestis			selection	voles_begon_site_BHP_trapping_session_29	Mammalia	free-ranging	Northumberland England
Scientific Publication	Davis, Stephen, et al. "Spatial analyses of wildlife <br> contact networks." Journal of the Royal Society <br> Interface 12.102 (2015): 20141004.	Microtus agrestis			selection	voles_begon_site_BHP_trapping_session_30	Mammalia	free-ranging	Northumberland England
Scientific Publication	Davis, Stephen, et al. "Spatial analyses of wildlife <br> contact networks." Journal of the Royal Society <br> Interface 12.102 (2015): 20141004.	Microtus agrestis			selection	voles_begon_site_BHP_trapping_session_31	Mammalia	free-ranging	Northumberland England
Scientific Publication	Davis, Stephen, et al. "Spatial analyses of wildlife <br> contact networks." Journal of the Royal Society <br> Interface 12.102 (2015): 20141004.	Microtus agrestis			selection	voles_begon_site_BHP_trapping_session_32	Mammalia	free-ranging	Northumberland England
Scientific Publication	Davis, Stephen, et al. "Spatial analyses of wildlife <br> contact networks." Journal of the Royal Society <br> Interface 12.102 (2015): 20141004.	Microtus agrestis			selection	voles_begon_site_BHP_trapping_session_33	Mammalia	free-ranging	Northumberland England
Scientific Publication	Davis, Stephen, et al. "Spatial analyses of wildlife <br> contact networks." Journal of the Royal Society <br> Interface 12.102 (2015): 20141004.	Microtus agrestis			selection	voles_begon_site_BHP_trapping_session_34	Mammalia	free-ranging	Northumberland England
Scientific Publication	Davis, Stephen, et al. "Spatial analyses of wildlife <br> contact networks." Journal of the Royal Society <br> Interface 12.102 (2015): 20141004.	Microtus agrestis			selection	voles_begon_site_BHP_trapping_session_35	Mammalia	free-ranging	Northumberland England
Scientific Publication	Davis, Stephen, et al. "Spatial analyses of wildlife <br> contact networks." Journal of the Royal Society <br> Interface 12.102 (2015): 20141004.	Microtus agrestis			selection	voles_begon_site_BHP_trapping_session_36	Mammalia	free-ranging	Northumberland England
Scientific Publication	Davis, Stephen, et al. "Spatial analyses of wildlife <br> contact networks." Journal of the Royal Society <br> Interface 12.102 (2015): 20141004.	Microtus agrestis			selection	voles_begon_site_BHP_trapping_session_37	Mammalia	free-ranging	Northumberland England
Scientific Publication	Davis, Stephen, et al. "Spatial analyses of wildlife <br> contact networks." Journal of the Royal Society <br> Interface 12.102 (2015): 20141004.	Microtus agrestis			selection	voles_begon_site_BHP_trapping_session_38	Mammalia	free-ranging	Northumberland England
Scientific Publication	Davis, Stephen, et al. "Spatial analyses of wildlife <br> contact networks." Journal of the Royal Society <br> Interface 12.102 (2015): 20141004.	Microtus agrestis			selection	voles_begon_site_BHP_trapping_session_39	Mammalia	free-ranging	Northumberland England
Scientific Publication	Davis, Stephen, et al. "Spatial analyses of wildlife <br> contact networks." Journal of the Royal Society <br> Interface 12.102 (2015): 20141004.	Microtus agrestis			selection	voles_begon_site_BHP_trapping_session_40	Mammalia	free-ranging	Northumberland England
Scientific Publication	Davis, Stephen, et al. "Spatial analyses of wildlife <br> contact networks." Journal of the Royal Society <br> Interface 12.102 (2015): 20141004.	Microtus agrestis			selection	voles_begon_site_BHP_trapping_session_41	Mammalia	free-ranging	Northumberland England
Scientific Publication	Davis, Stephen, et al. "Spatial analyses of wildlife <br> contact networks." Journal of the Royal Society <br> Interface 12.102 (2015): 20141004.	Microtus agrestis			selection	voles_begon_site_BHP_trapping_session_42	Mammalia	free-ranging	Northumberland England
Scientific Publication	Davis, Stephen, et al. "Spatial analyses of wildlife <br> contact networks." Journal of the Royal Society <br> Interface 12.102 (2015): 20141004.	Microtus agrestis			selection	voles_begon_site_BHP_trapping_session_43	Mammalia	free-ranging	Northumberland England
Scientific Publication	Davis, Stephen, et al. "Spatial analyses of wildlife <br> contact networks." Journal of the Royal Society <br> Interface 12.102 (2015): 20141004.	Microtus agrestis			selection	voles_begon_site_BHP_trapping_session_44	Mammalia	free-ranging	Northumberland England
Scientific Publication	Davis, Stephen, et al. "Spatial analyses of wildlife <br> contact networks." Journal of the Royal Society <br> Interface 12.102 (2015): 20141004.	Microtus agrestis			selection	voles_begon_site_BHP_trapping_session_45	Mammalia	free-ranging	Northumberland England
Scientific Publication	Davis, Stephen, et al. "Spatial analyses of wildlife <br> contact networks." Journal of the Royal Society <br> Interface 12.102 (2015): 20141004.	Microtus agrestis			selection	voles_begon_site_BHP_trapping_session_46	Mammalia	free-ranging	Northumberland England
Scientific Publication	Davis, Stephen, et al. "Spatial analyses of wildlife <br> contact networks." Journal of the Royal Society <br> Interface 12.102 (2015): 20141004.	Microtus agrestis			selection	voles_begon_site_BHP_trapping_session_47	Mammalia	free-ranging	Northumberland England
Scientific Publication	Davis, Stephen, et al. "Spatial analyses of wildlife <br> contact networks." Journal of the Royal Society <br> Interface 12.102 (2015): 20141004.	Microtus agrestis			selection	voles_begon_site_BHP_trapping_session_48	Mammalia	free-ranging	Northumberland England
Scientific Publication	Davis, Stephen, et al. "Spatial analyses of wildlife <br> contact networks." Journal of the Royal Society <br> Interface 12.102 (2015): 20141004.	Microtus agrestis			selection	voles_begon_site_BHP_trapping_session_49	Mammalia	free-ranging	Northumberland England
Scientific Publication	Davis, Stephen, et al. "Spatial analyses of wildlife <br> contact networks." Journal of the Royal Society <br> Interface 12.102 (2015): 20141004.	Microtus agrestis			selection	voles_begon_site_BHP_trapping_session_50	Mammalia	free-ranging	Northumberland England
Scientific Publication	Davis, Stephen, et al. "Spatial analyses of wildlife <br> contact networks." Journal of the Royal Society <br> Interface 12.102 (2015): 20141004.	Microtus agrestis			selection	voles_begon_site_BHP_trapping_session_51	Mammalia	free-ranging	Northumberland England
Scientific Publication	Davis, Stephen, et al. "Spatial analyses of wildlife <br> contact networks." Journal of the Royal Society <br> Interface 12.102 (2015): 20141004.	Microtus agrestis			selection	voles_begon_site_BHP_trapping_session_52	Mammalia	free-ranging	Northumberland England
Scientific Publication	Davis, Stephen, et al. "Spatial analyses of wildlife <br> contact networks." Journal of the Royal Society <br> Interface 12.102 (2015): 20141004.	Microtus agrestis			selection	voles_begon_site_BHP_trapping_session_53	Mammalia	free-ranging	Northumberland England
Scientific Publication	Davis, Stephen, et al. "Spatial analyses of wildlife <br> contact networks." Journal of the Royal Society <br> Interface 12.102 (2015): 20141004.	Microtus agrestis			selection	voles_begon_site_BHP_trapping_session_54	Mammalia	free-ranging	Northumberland England
Scientific Publication	Davis, Stephen, et al. "Spatial analyses of wildlife <br> contact networks." Journal of the Royal Society <br> Interface 12.102 (2015): 20141004.	Microtus agrestis			selection	voles_begon_site_BHP_trapping_session_55	Mammalia	free-ranging	Northumberland England
Scientific Publication	Davis, Stephen, et al. "Spatial analyses of wildlife <br> contact networks." Journal of the Royal Society <br> Interface 12.102 (2015): 20141004.	Microtus agrestis			selection	voles_begon_site_BHP_trapping_session_56	Mammalia	free-ranging	Northumberland England
Scientific Publication	Davis, Stephen, et al. "Spatial analyses of wildlife <br> contact networks." Journal of the Royal Society <br> Interface 12.102 (2015): 20141004.	Microtus agrestis			selection	voles_begon_site_BHP_trapping_session_57	Mammalia	free-ranging	Northumberland England
Scientific Publication	Davis, Stephen, et al. "Spatial analyses of wildlife <br> contact networks." Journal of the Royal Society <br> Interface 12.102 (2015): 20141004.	Microtus agrestis			selection	voles_begon_site_BHP_trapping_session_58	Mammalia	free-ranging	Northumberland England
Scientific Publication	Davis, Stephen, et al. "Spatial analyses of wildlife <br> contact networks." Journal of the Royal Society <br> Interface 12.102 (2015): 20141004.	Microtus agrestis			selection	voles_begon_site_BHP_trapping_session_59	Mammalia	free-ranging	Northumberland England
Scientific Publication	Davis, Stephen, et al. "Spatial analyses of wildlife <br> contact networks." Journal of the Royal Society <br> Interface 12.102 (2015): 20141004.	Microtus agrestis			selection	voles_begon_site_BHP_trapping_session_60	Mammalia	free-ranging	Northumberland England
Scientific Publication	Davis, Stephen, et al. "Spatial analyses of wildlife <br> contact networks." Journal of the Royal Society <br> Interface 12.102 (2015): 20141004.	Microtus agrestis			selection	voles_begon_site_BHP_trapping_session_61	Mammalia	free-ranging	Northumberland England
Scientific Publication	Davis, Stephen, et al. "Spatial analyses of wildlife <br> contact networks." Journal of the Royal Society <br> Interface 12.102 (2015): 20141004.	Microtus agrestis			selection	voles_begon_site_BHP_trapping_session_62	Mammalia	free-ranging	Northumberland England
Scientific Publication	Davis, Stephen, et al. "Spatial analyses of wildlife <br> contact networks." Journal of the Royal Society <br> Interface 12.102 (2015): 20141004.	Microtus agrestis			selection	voles_begon_site_BHP_trapping_session_63	Mammalia	free-ranging	Northumberland England
Scientific Publication	Davis, Stephen, et al. "Spatial analyses of wildlife <br> contact networks." Journal of the Royal Society <br> Interface 12.102 (2015): 20141004.	Microtus agrestis			selection	voles_begon_site_BHP_trapping_session_64	Mammalia	free-ranging	Northumberland England
Scientific Publication	Davis, Stephen, et al. "Spatial analyses of wildlife <br> contact networks." Journal of the Royal Society <br> Interface 12.102 (2015): 20141004.	Microtus agrestis			selection	voles_begon_site_KCS_trapping_session_01	Mammalia	free-ranging	Northumberland England
Scientific Publication	Davis, Stephen, et al. "Spatial analyses of wildlife <br> contact networks." Journal of the Royal Society <br> Interface 12.102 (2015): 20141004.	Microtus agrestis			selection	voles_begon_site_KCS_trapping_session_02	Mammalia	free-ranging	Northumberland England
Scientific Publication	Davis, Stephen, et al. "Spatial analyses of wildlife <br> contact networks." Journal of the Royal Society <br> Interface 12.102 (2015): 20141004.	Microtus agrestis			selection	voles_begon_site_KCS_trapping_session_03	Mammalia	free-ranging	Northumberland England
Scientific Publication	Davis, Stephen, et al. "Spatial analyses of wildlife <br> contact networks." Journal of the Royal Society <br> Interface 12.102 (2015): 20141004.	Microtus agrestis			selection	voles_begon_site_KCS_trapping_session_04	Mammalia	free-ranging	Northumberland England
Scientific Publication	Davis, Stephen, et al. "Spatial analyses of wildlife <br> contact networks." Journal of the Royal Society <br> Interface 12.102 (2015): 20141004.	Microtus agrestis			selection	voles_begon_site_KCS_trapping_session_05	Mammalia	free-ranging	Northumberland England
Scientific Publication	Davis, Stephen, et al. "Spatial analyses of wildlife <br> contact networks." Journal of the Royal Society <br> Interface 12.102 (2015): 20141004.	Microtus agrestis			selection	voles_begon_site_KCS_trapping_session_06	Mammalia	free-ranging	Northumberland England
Scientific Publication	Davis, Stephen, et al. "Spatial analyses of wildlife <br> contact networks." Journal of the Royal Society <br> Interface 12.102 (2015): 20141004.	Microtus agrestis			selection	voles_begon_site_KCS_trapping_session_07	Mammalia	free-ranging	Northumberland England
Scientific Publication	Davis, Stephen, et al. "Spatial analyses of wildlife <br> contact networks." Journal of the Royal Society <br> Interface 12.102 (2015): 20141004.	Microtus agrestis			selection	voles_begon_site_KCS_trapping_session_08	Mammalia	free-ranging	Northumberland England
Scientific Publication	Davis, Stephen, et al. "Spatial analyses of wildlife <br> contact networks." Journal of the Royal Society <br> Interface 12.102 (2015): 20141004.	Microtus agrestis			selection	voles_begon_site_KCS_trapping_session_09	Mammalia	free-ranging	Northumberland England
Scientific Publication	Davis, Stephen, et al. "Spatial analyses of wildlife <br> contact networks." Journal of the Royal Society <br> Interface 12.102 (2015): 20141004.	Microtus agrestis			selection	voles_begon_site_KCS_trapping_session_10	Mammalia	free-ranging	Northumberland England
Scientific Publication	Davis, Stephen, et al. "Spatial analyses of wildlife <br> contact networks." Journal of the Royal Society <br> Interface 12.102 (2015): 20141004.	Microtus agrestis			selection	voles_begon_site_KCS_trapping_session_11	Mammalia	free-ranging	Northumberland England
Scientific Publication	Davis, Stephen, et al. "Spatial analyses of wildlife <br> contact networks." Journal of the Royal Society <br> Interface 12.102 (2015): 20141004.	Microtus agrestis			selection	voles_begon_site_KCS_trapping_session_12	Mammalia	free-ranging	Northumberland England
Scientific Publication	Davis, Stephen, et al. "Spatial analyses of wildlife <br> contact networks." Journal of the Royal Society <br> Interface 12.102 (2015): 20141004.	Microtus agrestis			selection	voles_begon_site_KCS_trapping_session_13	Mammalia	free-ranging	Northumberland England
Scientific Publication	Davis, Stephen, et al. "Spatial analyses of wildlife <br> contact networks." Journal of the Royal Society <br> Interface 12.102 (2015): 20141004.	Microtus agrestis			selection	voles_begon_site_KCS_trapping_session_14	Mammalia	free-ranging	Northumberland England
Scientific Publication	Davis, Stephen, et al. "Spatial analyses of wildlife <br> contact networks." Journal of the Royal Society <br> Interface 12.102 (2015): 20141004.	Microtus agrestis			selection	voles_begon_site_KCS_trapping_session_15	Mammalia	free-ranging	Northumberland England
Scientific Publication	Davis, Stephen, et al. "Spatial analyses of wildlife <br> contact networks." Journal of the Royal Society <br> Interface 12.102 (2015): 20141004.	Microtus agrestis			selection	voles_begon_site_KCS_trapping_session_16	Mammalia	free-ranging	Northumberland England
Scientific Publication	Davis, Stephen, et al. "Spatial analyses of wildlife <br> contact networks." Journal of the Royal Society <br> Interface 12.102 (2015): 20141004.	Microtus agrestis			selection	voles_begon_site_KCS_trapping_session_17	Mammalia	free-ranging	Northumberland England
Scientific Publication	Davis, Stephen, et al. "Spatial analyses of wildlife <br> contact networks." Journal of the Royal Society <br> Interface 12.102 (2015): 20141004.	Microtus agrestis			selection	voles_begon_site_KCS_trapping_session_18	Mammalia	free-ranging	Northumberland England
Scientific Publication	Davis, Stephen, et al. "Spatial analyses of wildlife <br> contact networks." Journal of the Royal Society <br> Interface 12.102 (2015): 20141004.	Microtus agrestis			selection	voles_begon_site_KCS_trapping_session_19	Mammalia	free-ranging	Northumberland England
Scientific Publication	Davis, Stephen, et al. "Spatial analyses of wildlife <br> contact networks." Journal of the Royal Society <br> Interface 12.102 (2015): 20141004.	Microtus agrestis			selection	voles_begon_site_KCS_trapping_session_20	Mammalia	free-ranging	Northumberland England
Scientific Publication	Davis, Stephen, et al. "Spatial analyses of wildlife <br> contact networks." Journal of the Royal Society <br> Interface 12.102 (2015): 20141004.	Microtus agrestis			selection	voles_begon_site_KCS_trapping_session_21	Mammalia	free-ranging	Northumberland England
Scientific Publication	Davis, Stephen, et al. "Spatial analyses of wildlife <br> contact networks." Journal of the Royal Society <br> Interface 12.102 (2015): 20141004.	Microtus agrestis			selection	voles_begon_site_KCS_trapping_session_22	Mammalia	free-ranging	Northumberland England
Scientific Publication	Davis, Stephen, et al. "Spatial analyses of wildlife <br> contact networks." Journal of the Royal Society <br> Interface 12.102 (2015): 20141004.	Microtus agrestis			selection	voles_begon_site_KCS_trapping_session_23	Mammalia	free-ranging	Northumberland England
Scientific Publication	Davis, Stephen, et al. "Spatial analyses of wildlife <br> contact networks." Journal of the Royal Society <br> Interface 12.102 (2015): 20141004.	Microtus agrestis			selection	voles_begon_site_KCS_trapping_session_24	Mammalia	free-ranging	Northumberland England
Scientific Publication	Davis, Stephen, et al. "Spatial analyses of wildlife <br> contact networks." Journal of the Royal Society <br> Interface 12.102 (2015): 20141004.	Microtus agrestis			selection	voles_begon_site_KCS_trapping_session_25	Mammalia	free-ranging	Northumberland England
Scientific Publication	Davis, Stephen, et al. "Spatial analyses of wildlife <br> contact networks." Journal of the Royal Society <br> Interface 12.102 (2015): 20141004.	Microtus agrestis			selection	voles_begon_site_KCS_trapping_session_26	Mammalia	free-ranging	Northumberland England
Scientific Publication	Davis, Stephen, et al. "Spatial analyses of wildlife <br> contact networks." Journal of the Royal Society <br> Interface 12.102 (2015): 20141004.	Microtus agrestis			selection	voles_begon_site_KCS_trapping_session_27	Mammalia	free-ranging	Northumberland England
Scientific Publication	Davis, Stephen, et al. "Spatial analyses of wildlife <br> contact networks." Journal of the Royal Society <br> Interface 12.102 (2015): 20141004.	Microtus agrestis			selection	voles_begon_site_KCS_trapping_session_28	Mammalia	free-ranging	Northumberland England
Scientific Publication	Davis, Stephen, et al. "Spatial analyses of wildlife <br> contact networks." Journal of the Royal Society <br> Interface 12.102 (2015): 20141004.	Microtus agrestis			selection	voles_begon_site_KCS_trapping_session_29	Mammalia	free-ranging	Northumberland England
Scientific Publication	Davis, Stephen, et al. "Spatial analyses of wildlife <br> contact networks." Journal of the Royal Society <br> Interface 12.102 (2015): 20141004.	Microtus agrestis			selection	voles_begon_site_KCS_trapping_session_30	Mammalia	free-ranging	Northumberland England
Scientific Publication	Davis, Stephen, et al. "Spatial analyses of wildlife <br> contact networks." Journal of the Royal Society <br> Interface 12.102 (2015): 20141004.	Microtus agrestis			selection	voles_begon_site_KCS_trapping_session_31	Mammalia	free-ranging	Northumberland England
Scientific Publication	Davis, Stephen, et al. "Spatial analyses of wildlife <br> contact networks." Journal of the Royal Society <br> Interface 12.102 (2015): 20141004.	Microtus agrestis			selection	voles_begon_site_KCS_trapping_session_32	Mammalia	free-ranging	Northumberland England
Scientific Publication	Davis, Stephen, et al. "Spatial analyses of wildlife <br> contact networks." Journal of the Royal Society <br> Interface 12.102 (2015): 20141004.	Microtus agrestis			selection	voles_begon_site_KCS_trapping_session_33	Mammalia	free-ranging	Northumberland England
Scientific Publication	Davis, Stephen, et al. "Spatial analyses of wildlife <br> contact networks." Journal of the Royal Society <br> Interface 12.102 (2015): 20141004.	Microtus agrestis			selection	voles_begon_site_KCS_trapping_session_34	Mammalia	free-ranging	Northumberland England
Scientific Publication	Davis, Stephen, et al. "Spatial analyses of wildlife <br> contact networks." Journal of the Royal Society <br> Interface 12.102 (2015): 20141004.	Microtus agrestis			selection	voles_begon_site_KCS_trapping_session_35	Mammalia	free-ranging	Northumberland England
Scientific Publication	Davis, Stephen, et al. "Spatial analyses of wildlife <br> contact networks." Journal of the Royal Society <br> Interface 12.102 (2015): 20141004.	Microtus agrestis			selection	voles_begon_site_KCS_trapping_session_36	Mammalia	free-ranging	Northumberland England
Scientific Publication	Davis, Stephen, et al. "Spatial analyses of wildlife <br> contact networks." Journal of the Royal Society <br> Interface 12.102 (2015): 20141004.	Microtus agrestis			selection	voles_begon_site_KCS_trapping_session_37	Mammalia	free-ranging	Northumberland England
Scientific Publication	Davis, Stephen, et al. "Spatial analyses of wildlife <br> contact networks." Journal of the Royal Society <br> Interface 12.102 (2015): 20141004.	Microtus agrestis			selection	voles_begon_site_KCS_trapping_session_38	Mammalia	free-ranging	Northumberland England
Scientific Publication	Davis, Stephen, et al. "Spatial analyses of wildlife <br> contact networks." Journal of the Royal Society <br> Interface 12.102 (2015): 20141004.	Microtus agrestis			selection	voles_begon_site_KCS_trapping_session_39	Mammalia	free-ranging	Northumberland England
Scientific Publication	Davis, Stephen, et al. "Spatial analyses of wildlife <br> contact networks." Journal of the Royal Society <br> Interface 12.102 (2015): 20141004.	Microtus agrestis			selection	voles_begon_site_KCS_trapping_session_40	Mammalia	free-ranging	Northumberland England
Scientific Publication	Davis, Stephen, et al. "Spatial analyses of wildlife <br> contact networks." Journal of the Royal Society <br> Interface 12.102 (2015): 20141004.	Microtus agrestis			selection	voles_begon_site_KCS_trapping_session_41	Mammalia	free-ranging	Northumberland England
Scientific Publication	Davis, Stephen, et al. "Spatial analyses of wildlife <br> contact networks." Journal of the Royal Society <br> Interface 12.102 (2015): 20141004.	Microtus agrestis			selection	voles_begon_site_KCS_trapping_session_42	Mammalia	free-ranging	Northumberland England
Scientific Publication	Davis, Stephen, et al. "Spatial analyses of wildlife <br> contact networks." Journal of the Royal Society <br> Interface 12.102 (2015): 20141004.	Microtus agrestis			selection	voles_begon_site_KCS_trapping_session_43	Mammalia	free-ranging	Northumberland England
Scientific Publication	Davis, Stephen, et al. "Spatial analyses of wildlife <br> contact networks." Journal of the Royal Society <br> Interface 12.102 (2015): 20141004.	Microtus agrestis			selection	voles_begon_site_KCS_trapping_session_44	Mammalia	free-ranging	Northumberland England
Scientific Publication	Davis, Stephen, et al. "Spatial analyses of wildlife <br> contact networks." Journal of the Royal Society <br> Interface 12.102 (2015): 20141004.	Microtus agrestis			selection	voles_begon_site_KCS_trapping_session_45	Mammalia	free-ranging	Northumberland England
Scientific Publication	Davis, Stephen, et al. "Spatial analyses of wildlife <br> contact networks." Journal of the Royal Society <br> Interface 12.102 (2015): 20141004.	Microtus agrestis			selection	voles_begon_site_KCS_trapping_session_46	Mammalia	free-ranging	Northumberland England
Scientific Publication	Davis, Stephen, et al. "Spatial analyses of wildlife <br> contact networks." Journal of the Royal Society <br> Interface 12.102 (2015): 20141004.	Microtus agrestis			selection	voles_begon_site_KCS_trapping_session_47	Mammalia	free-ranging	Northumberland England
Scientific Publication	Davis, Stephen, et al. "Spatial analyses of wildlife <br> contact networks." Journal of the Royal Society <br> Interface 12.102 (2015): 20141004.	Microtus agrestis			selection	voles_begon_site_KCS_trapping_session_48	Mammalia	free-ranging	Northumberland England
Scientific Publication	Davis, Stephen, et al. "Spatial analyses of wildlife <br> contact networks." Journal of the Royal Society <br> Interface 12.102 (2015): 20141004.	Microtus agrestis			selection	voles_begon_site_KCS_trapping_session_49	Mammalia	free-ranging	Northumberland England
Scientific Publication	Davis, Stephen, et al. "Spatial analyses of wildlife <br> contact networks." Journal of the Royal Society <br> Interface 12.102 (2015): 20141004.	Microtus agrestis			selection	voles_begon_site_KCS_trapping_session_50	Mammalia	free-ranging	Northumberland England
Scientific Publication	Davis, Stephen, et al. "Spatial analyses of wildlife <br> contact networks." Journal of the Royal Society <br> Interface 12.102 (2015): 20141004.	Microtus agrestis			selection	voles_begon_site_KCS_trapping_session_51	Mammalia	free-ranging	Northumberland England
Scientific Publication	Davis, Stephen, et al. "Spatial analyses of wildlife <br> contact networks." Journal of the Royal Society <br> Interface 12.102 (2015): 20141004.	Microtus agrestis			selection	voles_begon_site_KCS_trapping_session_52	Mammalia	free-ranging	Northumberland England
Scientific Publication	Davis, Stephen, et al. "Spatial analyses of wildlife <br> contact networks." Journal of the Royal Society <br> Interface 12.102 (2015): 20141004.	Microtus agrestis			selection	voles_begon_site_KCS_trapping_session_53	Mammalia	free-ranging	Northumberland England
Scientific Publication	Davis, Stephen, et al. "Spatial analyses of wildlife <br> contact networks." Journal of the Royal Society <br> Interface 12.102 (2015): 20141004.	Microtus agrestis			selection	voles_begon_site_KCS_trapping_session_54	Mammalia	free-ranging	Northumberland England
Scientific Publication	Davis, Stephen, et al. "Spatial analyses of wildlife <br> contact networks." Journal of the Royal Society <br> Interface 12.102 (2015): 20141004.	Microtus agrestis			selection	voles_begon_site_KCS_trapping_session_55	Mammalia	free-ranging	Northumberland England
Scientific Publication	Davis, Stephen, et al. "Spatial analyses of wildlife <br> contact networks." Journal of the Royal Society <br> Interface 12.102 (2015): 20141004.	Microtus agrestis			selection	voles_begon_site_KCS_trapping_session_56	Mammalia	free-ranging	Northumberland England
Scientific Publication	Davis, Stephen, et al. "Spatial analyses of wildlife <br> contact networks." Journal of the Royal Society <br> Interface 12.102 (2015): 20141004.	Microtus agrestis			selection	voles_begon_site_KCS_trapping_session_57	Mammalia	free-ranging	Northumberland England
Scientific Publication	Davis, Stephen, et al. "Spatial analyses of wildlife <br> contact networks." Journal of the Royal Society <br> Interface 12.102 (2015): 20141004.	Microtus agrestis			selection	voles_begon_site_KCS_trapping_session_58	Mammalia	free-ranging	Northumberland England
Scientific Publication	Davis, Stephen, et al. "Spatial analyses of wildlife <br> contact networks." Journal of the Royal Society <br> Interface 12.102 (2015): 20141004.	Microtus agrestis			selection	voles_begon_site_KCS_trapping_session_59	Mammalia	free-ranging	Northumberland England
Scientific Publication	Davis, Stephen, et al. "Spatial analyses of wildlife <br> contact networks." Journal of the Royal Society <br> Interface 12.102 (2015): 20141004.	Microtus agrestis			selection	voles_begon_site_KCS_trapping_session_60	Mammalia	free-ranging	Northumberland England
Scientific Publication	Davis, Stephen, et al. "Spatial analyses of wildlife <br> contact networks." Journal of the Royal Society <br> Interface 12.102 (2015): 20141004.	Microtus agrestis			selection	voles_begon_site_KCS_trapping_session_61	Mammalia	free-ranging	Northumberland England
Scientific Publication	Davis, Stephen, et al. "Spatial analyses of wildlife <br> contact networks." Journal of the Royal Society <br> Interface 12.102 (2015): 20141004.	Microtus agrestis			selection	voles_begon_site_KCS_trapping_session_62	Mammalia	free-ranging	Northumberland England
Scientific Publication	Davis, Stephen, et al. "Spatial analyses of wildlife <br> contact networks." Journal of the Royal Society <br> Interface 12.102 (2015): 20141004.	Microtus agrestis			selection	voles_begon_site_KCS_trapping_session_63	Mammalia	free-ranging	Northumberland England
Scientific Publication	Davis, Stephen, et al. "Spatial analyses of wildlife <br> contact networks." Journal of the Royal Society <br> Interface 12.102 (2015): 20141004.	Microtus agrestis			selection	voles_begon_site_KCS_trapping_session_64	Mammalia	free-ranging	Northumberland England
Scientific Publication	Davis, Stephen, et al. "Spatial analyses of wildlife <br> contact networks." Journal of the Royal Society <br> Interface 12.102 (2015): 20141004.	Microtus agrestis			selection	voles_begon_site_PLJ_trapping_session_01	Mammalia	free-ranging	Northumberland England
Scientific Publication	Davis, Stephen, et al. "Spatial analyses of wildlife <br> contact networks." Journal of the Royal Society <br> Interface 12.102 (2015): 20141004.	Microtus agrestis			selection	voles_begon_site_PLJ_trapping_session_02	Mammalia	free-ranging	Northumberland England
Scientific Publication	Davis, Stephen, et al. "Spatial analyses of wildlife <br> contact networks." Journal of the Royal Society <br> Interface 12.102 (2015): 20141004.	Microtus agrestis			selection	voles_begon_site_PLJ_trapping_session_03	Mammalia	free-ranging	Northumberland England
Scientific Publication	Davis, Stephen, et al. "Spatial analyses of wildlife <br> contact networks." Journal of the Royal Society <br> Interface 12.102 (2015): 20141004.	Microtus agrestis			selection	voles_begon_site_PLJ_trapping_session_04	Mammalia	free-ranging	Northumberland England
Scientific Publication	Davis, Stephen, et al. "Spatial analyses of wildlife <br> contact networks." Journal of the Royal Society <br> Interface 12.102 (2015): 20141004.	Microtus agrestis			selection	voles_begon_site_PLJ_trapping_session_05	Mammalia	free-ranging	Northumberland England
Scientific Publication	Davis, Stephen, et al. "Spatial analyses of wildlife <br> contact networks." Journal of the Royal Society <br> Interface 12.102 (2015): 20141004.	Microtus agrestis			selection	voles_begon_site_PLJ_trapping_session_06	Mammalia	free-ranging	Northumberland England
Scientific Publication	Davis, Stephen, et al. "Spatial analyses of wildlife <br> contact networks." Journal of the Royal Society <br> Interface 12.102 (2015): 20141004.	Microtus agrestis			selection	voles_begon_site_PLJ_trapping_session_07	Mammalia	free-ranging	Northumberland England
Scientific Publication	Davis, Stephen, et al. "Spatial analyses of wildlife <br> contact networks." Journal of the Royal Society <br> Interface 12.102 (2015): 20141004.	Microtus agrestis			selection	voles_begon_site_PLJ_trapping_session_08	Mammalia	free-ranging	Northumberland England
Scientific Publication	Davis, Stephen, et al. "Spatial analyses of wildlife <br> contact networks." Journal of the Royal Society <br> Interface 12.102 (2015): 20141004.	Microtus agrestis			selection	voles_begon_site_PLJ_trapping_session_09	Mammalia	free-ranging	Northumberland England
Scientific Publication	Davis, Stephen, et al. "Spatial analyses of wildlife <br> contact networks." Journal of the Royal Society <br> Interface 12.102 (2015): 20141004.	Microtus agrestis			selection	voles_begon_site_PLJ_trapping_session_10	Mammalia	free-ranging	Northumberland England
Scientific Publication	Davis, Stephen, et al. "Spatial analyses of wildlife <br> contact networks." Journal of the Royal Society <br> Interface 12.102 (2015): 20141004.	Microtus agrestis			selection	voles_begon_site_PLJ_trapping_session_11	Mammalia	free-ranging	Northumberland England
Scientific Publication	Davis, Stephen, et al. "Spatial analyses of wildlife <br> contact networks." Journal of the Royal Society <br> Interface 12.102 (2015): 20141004.	Microtus agrestis			selection	voles_begon_site_PLJ_trapping_session_12	Mammalia	free-ranging	Northumberland England
Scientific Publication	Davis, Stephen, et al. "Spatial analyses of wildlife <br> contact networks." Journal of the Royal Society <br> Interface 12.102 (2015): 20141004.	Microtus agrestis			selection	voles_begon_site_PLJ_trapping_session_13	Mammalia	free-ranging	Northumberland England
Scientific Publication	Davis, Stephen, et al. "Spatial analyses of wildlife <br> contact networks." Journal of the Royal Society <br> Interface 12.102 (2015): 20141004.	Microtus agrestis			selection	voles_begon_site_PLJ_trapping_session_14	Mammalia	free-ranging	Northumberland England
Scientific Publication	Davis, Stephen, et al. "Spatial analyses of wildlife <br> contact networks." Journal of the Royal Society <br> Interface 12.102 (2015): 20141004.	Microtus agrestis			selection	voles_begon_site_PLJ_trapping_session_15	Mammalia	free-ranging	Northumberland England
Scientific Publication	Davis, Stephen, et al. "Spatial analyses of wildlife <br> contact networks." Journal of the Royal Society <br> Interface 12.102 (2015): 20141004.	Microtus agrestis			selection	voles_begon_site_PLJ_trapping_session_16	Mammalia	free-ranging	Northumberland England
Scientific Publication	Davis, Stephen, et al. "Spatial analyses of wildlife <br> contact networks." Journal of the Royal Society <br> Interface 12.102 (2015): 20141004.	Microtus agrestis			selection	voles_begon_site_PLJ_trapping_session_17	Mammalia	free-ranging	Northumberland England
Scientific Publication	Davis, Stephen, et al. "Spatial analyses of wildlife <br> contact networks." Journal of the Royal Society <br> Interface 12.102 (2015): 20141004.	Microtus agrestis			selection	voles_begon_site_PLJ_trapping_session_18	Mammalia	free-ranging	Northumberland England
Scientific Publication	Davis, Stephen, et al. "Spatial analyses of wildlife <br> contact networks." Journal of the Royal Society <br> Interface 12.102 (2015): 20141004.	Microtus agrestis			selection	voles_begon_site_PLJ_trapping_session_19	Mammalia	free-ranging	Northumberland England
Scientific Publication	Davis, Stephen, et al. "Spatial analyses of wildlife <br> contact networks." Journal of the Royal Society <br> Interface 12.102 (2015): 20141004.	Microtus agrestis			selection	voles_begon_site_PLJ_trapping_session_20	Mammalia	free-ranging	Northumberland England
Scientific Publication	Davis, Stephen, et al. "Spatial analyses of wildlife <br> contact networks." Journal of the Royal Society <br> Interface 12.102 (2015): 20141004.	Microtus agrestis			selection	voles_begon_site_PLJ_trapping_session_21	Mammalia	free-ranging	Northumberland England
Scientific Publication	Davis, Stephen, et al. "Spatial analyses of wildlife <br> contact networks." Journal of the Royal Society <br> Interface 12.102 (2015): 20141004.	Microtus agrestis			selection	voles_begon_site_PLJ_trapping_session_22	Mammalia	free-ranging	Northumberland England
Scientific Publication	Davis, Stephen, et al. "Spatial analyses of wildlife <br> contact networks." Journal of the Royal Society <br> Interface 12.102 (2015): 20141004.	Microtus agrestis			selection	voles_begon_site_PLJ_trapping_session_23	Mammalia	free-ranging	Northumberland England
Scientific Publication	Davis, Stephen, et al. "Spatial analyses of wildlife <br> contact networks." Journal of the Royal Society <br> Interface 12.102 (2015): 20141004.	Microtus agrestis			selection	voles_begon_site_PLJ_trapping_session_24	Mammalia	free-ranging	Northumberland England
Scientific Publication	Davis, Stephen, et al. "Spatial analyses of wildlife <br> contact networks." Journal of the Royal Society <br> Interface 12.102 (2015): 20141004.	Microtus agrestis			selection	voles_begon_site_PLJ_trapping_session_25	Mammalia	free-ranging	Northumberland England
Scientific Publication	Davis, Stephen, et al. "Spatial analyses of wildlife <br> contact networks." Journal of the Royal Society <br> Interface 12.102 (2015): 20141004.	Microtus agrestis			selection	voles_begon_site_PLJ_trapping_session_26	Mammalia	free-ranging	Northumberland England
Scientific Publication	Davis, Stephen, et al. "Spatial analyses of wildlife <br> contact networks." Journal of the Royal Society <br> Interface 12.102 (2015): 20141004.	Microtus agrestis			selection	voles_begon_site_PLJ_trapping_session_27	Mammalia	free-ranging	Northumberland England
Scientific Publication	Davis, Stephen, et al. "Spatial analyses of wildlife <br> contact networks." Journal of the Royal Society <br> Interface 12.102 (2015): 20141004.	Microtus agrestis			selection	voles_begon_site_PLJ_trapping_session_28	Mammalia	free-ranging	Northumberland England
Scientific Publication	Davis, Stephen, et al. "Spatial analyses of wildlife <br> contact networks." Journal of the Royal Society <br> Interface 12.102 (2015): 20141004.	Microtus agrestis			selection	voles_begon_site_PLJ_trapping_session_29	Mammalia	free-ranging	Northumberland England
Scientific Publication	Davis, Stephen, et al. "Spatial analyses of wildlife <br> contact networks." Journal of the Royal Society <br> Interface 12.102 (2015): 20141004.	Microtus agrestis			selection	voles_begon_site_PLJ_trapping_session_30	Mammalia	free-ranging	Northumberland England
Scientific Publication	Davis, Stephen, et al. "Spatial analyses of wildlife <br> contact networks." Journal of the Royal Society <br> Interface 12.102 (2015): 20141004.	Microtus agrestis			selection	voles_begon_site_PLJ_trapping_session_31	Mammalia	free-ranging	Northumberland England
Scientific Publication	Davis, Stephen, et al. "Spatial analyses of wildlife <br> contact networks." Journal of the Royal Society <br> Interface 12.102 (2015): 20141004.	Microtus agrestis			selection	voles_begon_site_PLJ_trapping_session_32	Mammalia	free-ranging	Northumberland England
Scientific Publication	Davis, Stephen, et al. "Spatial analyses of wildlife <br> contact networks." Journal of the Royal Society <br> Interface 12.102 (2015): 20141004.	Microtus agrestis			selection	voles_begon_site_PLJ_trapping_session_33	Mammalia	free-ranging	Northumberland England
Scientific Publication	Davis, Stephen, et al. "Spatial analyses of wildlife <br> contact networks." Journal of the Royal Society <br> Interface 12.102 (2015): 20141004.	Microtus agrestis			selection	voles_begon_site_PLJ_trapping_session_34	Mammalia	free-ranging	Northumberland England
Scientific Publication	Davis, Stephen, et al. "Spatial analyses of wildlife <br> contact networks." Journal of the Royal Society <br> Interface 12.102 (2015): 20141004.	Microtus agrestis			selection	voles_begon_site_PLJ_trapping_session_35	Mammalia	free-ranging	Northumberland England
Scientific Publication	Davis, Stephen, et al. "Spatial analyses of wildlife <br> contact networks." Journal of the Royal Society <br> Interface 12.102 (2015): 20141004.	Microtus agrestis			selection	voles_begon_site_PLJ_trapping_session_36	Mammalia	free-ranging	Northumberland England
Scientific Publication	Davis, Stephen, et al. "Spatial analyses of wildlife <br> contact networks." Journal of the Royal Society <br> Interface 12.102 (2015): 20141004.	Microtus agrestis			selection	voles_begon_site_PLJ_trapping_session_37	Mammalia	free-ranging	Northumberland England
Scientific Publication	Davis, Stephen, et al. "Spatial analyses of wildlife <br> contact networks." Journal of the Royal Society <br> Interface 12.102 (2015): 20141004.	Microtus agrestis			selection	voles_begon_site_PLJ_trapping_session_38	Mammalia	free-ranging	Northumberland England
Scientific Publication	Davis, Stephen, et al. "Spatial analyses of wildlife <br> contact networks." Journal of the Royal Society <br> Interface 12.102 (2015): 20141004.	Microtus agrestis			selection	voles_begon_site_PLJ_trapping_session_39	Mammalia	free-ranging	Northumberland England
Scientific Publication	Davis, Stephen, et al. "Spatial analyses of wildlife <br> contact networks." Journal of the Royal Society <br> Interface 12.102 (2015): 20141004.	Microtus agrestis			selection	voles_begon_site_PLJ_trapping_session_40	Mammalia	free-ranging	Northumberland England
Scientific Publication	Davis, Stephen, et al. "Spatial analyses of wildlife <br> contact networks." Journal of the Royal Society <br> Interface 12.102 (2015): 20141004.	Microtus agrestis			selection	voles_begon_site_PLJ_trapping_session_41	Mammalia	free-ranging	Northumberland England
Scientific Publication	Davis, Stephen, et al. "Spatial analyses of wildlife <br> contact networks." Journal of the Royal Society <br> Interface 12.102 (2015): 20141004.	Microtus agrestis			selection	voles_begon_site_PLJ_trapping_session_42	Mammalia	free-ranging	Northumberland England
Scientific Publication	Davis, Stephen, et al. "Spatial analyses of wildlife <br> contact networks." Journal of the Royal Society <br> Interface 12.102 (2015): 20141004.	Microtus agrestis			selection	voles_begon_site_PLJ_trapping_session_43	Mammalia	free-ranging	Northumberland England
Scientific Publication	Davis, Stephen, et al. "Spatial analyses of wildlife <br> contact networks." Journal of the Royal Society <br> Interface 12.102 (2015): 20141004.	Microtus agrestis			selection	voles_begon_site_PLJ_trapping_session_44	Mammalia	free-ranging	Northumberland England
Scientific Publication	Davis, Stephen, et al. "Spatial analyses of wildlife <br> contact networks." Journal of the Royal Society <br> Interface 12.102 (2015): 20141004.	Microtus agrestis			selection	voles_begon_site_PLJ_trapping_session_45	Mammalia	free-ranging	Northumberland England
Scientific Publication	Davis, Stephen, et al. "Spatial analyses of wildlife <br> contact networks." Journal of the Royal Society <br> Interface 12.102 (2015): 20141004.	Microtus agrestis			selection	voles_begon_site_PLJ_trapping_session_46	Mammalia	free-ranging	Northumberland England
Scientific Publication	Davis, Stephen, et al. "Spatial analyses of wildlife <br> contact networks." Journal of the Royal Society <br> Interface 12.102 (2015): 20141004.	Microtus agrestis			selection	voles_begon_site_PLJ_trapping_session_47	Mammalia	free-ranging	Northumberland England
Scientific Publication	Davis, Stephen, et al. "Spatial analyses of wildlife <br> contact networks." Journal of the Royal Society <br> Interface 12.102 (2015): 20141004.	Microtus agrestis			selection	voles_begon_site_PLJ_trapping_session_48	Mammalia	free-ranging	Northumberland England
Scientific Publication	Davis, Stephen, et al. "Spatial analyses of wildlife <br> contact networks." Journal of the Royal Society <br> Interface 12.102 (2015): 20141004.	Microtus agrestis			selection	voles_begon_site_PLJ_trapping_session_49	Mammalia	free-ranging	Northumberland England
Scientific Publication	Davis, Stephen, et al. "Spatial analyses of wildlife <br> contact networks." Journal of the Royal Society <br> Interface 12.102 (2015): 20141004.	Microtus agrestis			selection	voles_begon_site_PLJ_trapping_session_50	Mammalia	free-ranging	Northumberland England
Scientific Publication	Davis, Stephen, et al. "Spatial analyses of wildlife <br> contact networks." Journal of the Royal Society <br> Interface 12.102 (2015): 20141004.	Microtus agrestis			selection	voles_begon_site_PLJ_trapping_session_51	Mammalia	free-ranging	Northumberland England
Scientific Publication	Davis, Stephen, et al. "Spatial analyses of wildlife <br> contact networks." Journal of the Royal Society <br> Interface 12.102 (2015): 20141004.	Microtus agrestis			selection	voles_begon_site_PLJ_trapping_session_52	Mammalia	free-ranging	Northumberland England
Scientific Publication	Davis, Stephen, et al. "Spatial analyses of wildlife <br> contact networks." Journal of the Royal Society <br> Interface 12.102 (2015): 20141004.	Microtus agrestis			selection	voles_begon_site_PLJ_trapping_session_53	Mammalia	free-ranging	Northumberland England
Scientific Publication	Davis, Stephen, et al. "Spatial analyses of wildlife <br> contact networks." Journal of the Royal Society <br> Interface 12.102 (2015): 20141004.	Microtus agrestis			selection	voles_begon_site_PLJ_trapping_session_54	Mammalia	free-ranging	Northumberland England
Scientific Publication	Davis, Stephen, et al. "Spatial analyses of wildlife <br> contact networks." Journal of the Royal Society <br> Interface 12.102 (2015): 20141004.	Microtus agrestis			selection	voles_begon_site_PLJ_trapping_session_55	Mammalia	free-ranging	Northumberland England
Scientific Publication	Davis, Stephen, et al. "Spatial analyses of wildlife <br> contact networks." Journal of the Royal Society <br> Interface 12.102 (2015): 20141004.	Microtus agrestis			selection	voles_begon_site_PLJ_trapping_session_56	Mammalia	free-ranging	Northumberland England
Scientific Publication	Davis, Stephen, et al. "Spatial analyses of wildlife <br> contact networks." Journal of the Royal Society <br> Interface 12.102 (2015): 20141004.	Microtus agrestis			selection	voles_begon_site_PLJ_trapping_session_57	Mammalia	free-ranging	Northumberland England
Scientific Publication	Davis, Stephen, et al. "Spatial analyses of wildlife <br> contact networks." Journal of the Royal Society <br> Interface 12.102 (2015): 20141004.	Microtus agrestis			selection	voles_begon_site_PLJ_trapping_session_58	Mammalia	free-ranging	Northumberland England
Scientific Publication	Davis, Stephen, et al. "Spatial analyses of wildlife <br> contact networks." Journal of the Royal Society <br> Interface 12.102 (2015): 20141004.	Microtus agrestis			selection	voles_begon_site_PLJ_trapping_session_59	Mammalia	free-ranging	Northumberland England
Scientific Publication	Davis, Stephen, et al. "Spatial analyses of wildlife <br> contact networks." Journal of the Royal Society <br> Interface 12.102 (2015): 20141004.	Microtus agrestis			selection	voles_begon_site_PLJ_trapping_session_60	Mammalia	free-ranging	Northumberland England
Scientific Publication	Davis, Stephen, et al. "Spatial analyses of wildlife <br> contact networks." Journal of the Royal Society <br> Interface 12.102 (2015): 20141004.	Microtus agrestis			selection	voles_begon_site_PLJ_trapping_session_61	Mammalia	free-ranging	Northumberland England
Scientific Publication	Davis, Stephen, et al. "Spatial analyses of wildlife <br> contact networks." Journal of the Royal Society <br> Interface 12.102 (2015): 20141004.	Microtus agrestis			selection	voles_begon_site_PLJ_trapping_session_62	Mammalia	free-ranging	Northumberland England
Scientific Publication	Davis, Stephen, et al. "Spatial analyses of wildlife <br> contact networks." Journal of the Royal Society <br> Interface 12.102 (2015): 20141004.	Microtus agrestis			selection	voles_begon_site_PLJ_trapping_session_63	Mammalia	free-ranging	Northumberland England
Scientific Publication	Davis, Stephen, et al. "Spatial analyses of wildlife <br> contact networks." Journal of the Royal Society <br> Interface 12.102 (2015): 20141004.	Microtus agrestis			selection	voles_begon_site_PLJ_trapping_session_64	Mammalia	free-ranging	Northumberland England
Scientific Publication	Davis, Stephen, et al. "Spatial analyses of wildlife <br> contact networks." Journal of the Royal Society <br> Interface 12.102 (2015): 20141004.	Microtus agrestis			selection	voles_begon_site_ROB_trapping_session_02	Mammalia	free-ranging	Northumberland England
Scientific Publication	Davis, Stephen, et al. "Spatial analyses of wildlife <br> contact networks." Journal of the Royal Society <br> Interface 12.102 (2015): 20141004.	Microtus agrestis			selection	voles_begon_site_ROB_trapping_session_03	Mammalia	free-ranging	Northumberland England
Scientific Publication	Davis, Stephen, et al. "Spatial analyses of wildlife <br> contact networks." Journal of the Royal Society <br> Interface 12.102 (2015): 20141004.	Microtus agrestis			selection	voles_begon_site_ROB_trapping_session_04	Mammalia	free-ranging	Northumberland England
Scientific Publication	Davis, Stephen, et al. "Spatial analyses of wildlife <br> contact networks." Journal of the Royal Society <br> Interface 12.102 (2015): 20141004.	Microtus agrestis			selection	voles_begon_site_ROB_trapping_session_05	Mammalia	free-ranging	Northumberland England
Scientific Publication	Davis, Stephen, et al. "Spatial analyses of wildlife <br> contact networks." Journal of the Royal Society <br> Interface 12.102 (2015): 20141004.	Microtus agrestis			selection	voles_begon_site_ROB_trapping_session_06	Mammalia	free-ranging	Northumberland England
Scientific Publication	Davis, Stephen, et al. "Spatial analyses of wildlife <br> contact networks." Journal of the Royal Society <br> Interface 12.102 (2015): 20141004.	Microtus agrestis			selection	voles_begon_site_ROB_trapping_session_07	Mammalia	free-ranging	Northumberland England
Scientific Publication	Davis, Stephen, et al. "Spatial analyses of wildlife <br> contact networks." Journal of the Royal Society <br> Interface 12.102 (2015): 20141004.	Microtus agrestis			selection	voles_begon_site_ROB_trapping_session_08	Mammalia	free-ranging	Northumberland England
Scientific Publication	Davis, Stephen, et al. "Spatial analyses of wildlife <br> contact networks." Journal of the Royal Society <br> Interface 12.102 (2015): 20141004.	Microtus agrestis			selection	voles_begon_site_ROB_trapping_session_09	Mammalia	free-ranging	Northumberland England
Scientific Publication	Davis, Stephen, et al. "Spatial analyses of wildlife <br> contact networks." Journal of the Royal Society <br> Interface 12.102 (2015): 20141004.	Microtus agrestis			selection	voles_begon_site_ROB_trapping_session_10	Mammalia	free-ranging	Northumberland England
Scientific Publication	Davis, Stephen, et al. "Spatial analyses of wildlife <br> contact networks." Journal of the Royal Society <br> Interface 12.102 (2015): 20141004.	Microtus agrestis			selection	voles_begon_site_ROB_trapping_session_11	Mammalia	free-ranging	Northumberland England
Scientific Publication	Davis, Stephen, et al. "Spatial analyses of wildlife <br> contact networks." Journal of the Royal Society <br> Interface 12.102 (2015): 20141004.	Microtus agrestis			selection	voles_begon_site_ROB_trapping_session_12	Mammalia	free-ranging	Northumberland England
Scientific Publication	Davis, Stephen, et al. "Spatial analyses of wildlife <br> contact networks." Journal of the Royal Society <br> Interface 12.102 (2015): 20141004.	Microtus agrestis			selection	voles_begon_site_ROB_trapping_session_13	Mammalia	free-ranging	Northumberland England
Scientific Publication	Davis, Stephen, et al. "Spatial analyses of wildlife <br> contact networks." Journal of the Royal Society <br> Interface 12.102 (2015): 20141004.	Microtus agrestis			selection	voles_begon_site_ROB_trapping_session_14	Mammalia	free-ranging	Northumberland England
Scientific Publication	Davis, Stephen, et al. "Spatial analyses of wildlife <br> contact networks." Journal of the Royal Society <br> Interface 12.102 (2015): 20141004.	Microtus agrestis			selection	voles_begon_site_ROB_trapping_session_15	Mammalia	free-ranging	Northumberland England
Scientific Publication	Davis, Stephen, et al. "Spatial analyses of wildlife <br> contact networks." Journal of the Royal Society <br> Interface 12.102 (2015): 20141004.	Microtus agrestis			selection	voles_begon_site_ROB_trapping_session_16	Mammalia	free-ranging	Northumberland England
Scientific Publication	Davis, Stephen, et al. "Spatial analyses of wildlife <br> contact networks." Journal of the Royal Society <br> Interface 12.102 (2015): 20141004.	Microtus agrestis			selection	voles_begon_site_ROB_trapping_session_17	Mammalia	free-ranging	Northumberland England
Scientific Publication	Davis, Stephen, et al. "Spatial analyses of wildlife <br> contact networks." Journal of the Royal Society <br> Interface 12.102 (2015): 20141004.	Microtus agrestis			selection	voles_begon_site_ROB_trapping_session_18	Mammalia	free-ranging	Northumberland England
Scientific Publication	Davis, Stephen, et al. "Spatial analyses of wildlife <br> contact networks." Journal of the Royal Society <br> Interface 12.102 (2015): 20141004.	Microtus agrestis			selection	voles_begon_site_ROB_trapping_session_19	Mammalia	free-ranging	Northumberland England
Scientific Publication	Davis, Stephen, et al. "Spatial analyses of wildlife <br> contact networks." Journal of the Royal Society <br> Interface 12.102 (2015): 20141004.	Microtus agrestis			selection	voles_begon_site_ROB_trapping_session_20	Mammalia	free-ranging	Northumberland England
Scientific Publication	Davis, Stephen, et al. "Spatial analyses of wildlife <br> contact networks." Journal of the Royal Society <br> Interface 12.102 (2015): 20141004.	Microtus agrestis			selection	voles_begon_site_ROB_trapping_session_21	Mammalia	free-ranging	Northumberland England
Scientific Publication	Davis, Stephen, et al. "Spatial analyses of wildlife <br> contact networks." Journal of the Royal Society <br> Interface 12.102 (2015): 20141004.	Microtus agrestis			selection	voles_begon_site_ROB_trapping_session_22	Mammalia	free-ranging	Northumberland England
Scientific Publication	Davis, Stephen, et al. "Spatial analyses of wildlife <br> contact networks." Journal of the Royal Society <br> Interface 12.102 (2015): 20141004.	Microtus agrestis			selection	voles_begon_site_ROB_trapping_session_23	Mammalia	free-ranging	Northumberland England
Scientific Publication	Davis, Stephen, et al. "Spatial analyses of wildlife <br> contact networks." Journal of the Royal Society <br> Interface 12.102 (2015): 20141004.	Microtus agrestis			selection	voles_begon_site_ROB_trapping_session_24	Mammalia	free-ranging	Northumberland England
Scientific Publication	Davis, Stephen, et al. "Spatial analyses of wildlife <br> contact networks." Journal of the Royal Society <br> Interface 12.102 (2015): 20141004.	Microtus agrestis			selection	voles_begon_site_ROB_trapping_session_25	Mammalia	free-ranging	Northumberland England
Scientific Publication	Davis, Stephen, et al. "Spatial analyses of wildlife <br> contact networks." Journal of the Royal Society <br> Interface 12.102 (2015): 20141004.	Microtus agrestis			selection	voles_begon_site_ROB_trapping_session_26	Mammalia	free-ranging	Northumberland England
Scientific Publication	Davis, Stephen, et al. "Spatial analyses of wildlife <br> contact networks." Journal of the Royal Society <br> Interface 12.102 (2015): 20141004.	Microtus agrestis			selection	voles_begon_site_ROB_trapping_session_27	Mammalia	free-ranging	Northumberland England
Scientific Publication	Davis, Stephen, et al. "Spatial analyses of wildlife <br> contact networks." Journal of the Royal Society <br> Interface 12.102 (2015): 20141004.	Microtus agrestis			selection	voles_begon_site_ROB_trapping_session_28	Mammalia	free-ranging	Northumberland England
Scientific Publication	Davis, Stephen, et al. "Spatial analyses of wildlife <br> contact networks." Journal of the Royal Society <br> Interface 12.102 (2015): 20141004.	Microtus agrestis			selection	voles_begon_site_ROB_trapping_session_29	Mammalia	free-ranging	Northumberland England
Scientific Publication	Davis, Stephen, et al. "Spatial analyses of wildlife <br> contact networks." Journal of the Royal Society <br> Interface 12.102 (2015): 20141004.	Microtus agrestis			selection	voles_begon_site_ROB_trapping_session_30	Mammalia	free-ranging	Northumberland England
Scientific Publication	Davis, Stephen, et al. "Spatial analyses of wildlife <br> contact networks." Journal of the Royal Society <br> Interface 12.102 (2015): 20141004.	Microtus agrestis			selection	voles_begon_site_ROB_trapping_session_31	Mammalia	free-ranging	Northumberland England
Scientific Publication	Davis, Stephen, et al. "Spatial analyses of wildlife <br> contact networks." Journal of the Royal Society <br> Interface 12.102 (2015): 20141004.	Microtus agrestis			selection	voles_begon_site_ROB_trapping_session_32	Mammalia	free-ranging	Northumberland England
Scientific Publication	Davis, Stephen, et al. "Spatial analyses of wildlife <br> contact networks." Journal of the Royal Society <br> Interface 12.102 (2015): 20141004.	Microtus agrestis			selection	voles_begon_site_ROB_trapping_session_33	Mammalia	free-ranging	Northumberland England
Scientific Publication	Davis, Stephen, et al. "Spatial analyses of wildlife <br> contact networks." Journal of the Royal Society <br> Interface 12.102 (2015): 20141004.	Microtus agrestis			selection	voles_begon_site_ROB_trapping_session_34	Mammalia	free-ranging	Northumberland England
Scientific Publication	Davis, Stephen, et al. "Spatial analyses of wildlife <br> contact networks." Journal of the Royal Society <br> Interface 12.102 (2015): 20141004.	Microtus agrestis			selection	voles_begon_site_ROB_trapping_session_35	Mammalia	free-ranging	Northumberland England
Scientific Publication	Davis, Stephen, et al. "Spatial analyses of wildlife <br> contact networks." Journal of the Royal Society <br> Interface 12.102 (2015): 20141004.	Microtus agrestis			selection	voles_begon_site_ROB_trapping_session_36	Mammalia	free-ranging	Northumberland England
Scientific Publication	Davis, Stephen, et al. "Spatial analyses of wildlife <br> contact networks." Journal of the Royal Society <br> Interface 12.102 (2015): 20141004.	Microtus agrestis			selection	voles_begon_site_ROB_trapping_session_37	Mammalia	free-ranging	Northumberland England
Scientific Publication	Davis, Stephen, et al. "Spatial analyses of wildlife <br> contact networks." Journal of the Royal Society <br> Interface 12.102 (2015): 20141004.	Microtus agrestis			selection	voles_begon_site_ROB_trapping_session_38	Mammalia	free-ranging	Northumberland England
Scientific Publication	Davis, Stephen, et al. "Spatial analyses of wildlife <br> contact networks." Journal of the Royal Society <br> Interface 12.102 (2015): 20141004.	Microtus agrestis			selection	voles_begon_site_ROB_trapping_session_39	Mammalia	free-ranging	Northumberland England
Scientific Publication	Davis, Stephen, et al. "Spatial analyses of wildlife <br> contact networks." Journal of the Royal Society <br> Interface 12.102 (2015): 20141004.	Microtus agrestis			selection	voles_begon_site_ROB_trapping_session_40	Mammalia	free-ranging	Northumberland England
Scientific Publication	Davis, Stephen, et al. "Spatial analyses of wildlife <br> contact networks." Journal of the Royal Society <br> Interface 12.102 (2015): 20141004.	Microtus agrestis			selection	voles_begon_site_ROB_trapping_session_41	Mammalia	free-ranging	Northumberland England
Scientific Publication	Davis, Stephen, et al. "Spatial analyses of wildlife <br> contact networks." Journal of the Royal Society <br> Interface 12.102 (2015): 20141004.	Microtus agrestis			selection	voles_begon_site_ROB_trapping_session_42	Mammalia	free-ranging	Northumberland England
Scientific Publication	Davis, Stephen, et al. "Spatial analyses of wildlife <br> contact networks." Journal of the Royal Society <br> Interface 12.102 (2015): 20141004.	Microtus agrestis			selection	voles_begon_site_ROB_trapping_session_43	Mammalia	free-ranging	Northumberland England
Scientific Publication	Davis, Stephen, et al. "Spatial analyses of wildlife <br> contact networks." Journal of the Royal Society <br> Interface 12.102 (2015): 20141004.	Microtus agrestis			selection	voles_begon_site_ROB_trapping_session_44	Mammalia	free-ranging	Northumberland England
Scientific Publication	Davis, Stephen, et al. "Spatial analyses of wildlife <br> contact networks." Journal of the Royal Society <br> Interface 12.102 (2015): 20141004.	Microtus agrestis			selection	voles_begon_site_ROB_trapping_session_45	Mammalia	free-ranging	Northumberland England
Scientific Publication	Davis, Stephen, et al. "Spatial analyses of wildlife <br> contact networks." Journal of the Royal Society <br> Interface 12.102 (2015): 20141004.	Microtus agrestis			selection	voles_begon_site_ROB_trapping_session_46	Mammalia	free-ranging	Northumberland England
Scientific Publication	Davis, Stephen, et al. "Spatial analyses of wildlife <br> contact networks." Journal of the Royal Society <br> Interface 12.102 (2015): 20141004.	Microtus agrestis			selection	voles_begon_site_ROB_trapping_session_47	Mammalia	free-ranging	Northumberland England
Scientific Publication	Davis, Stephen, et al. "Spatial analyses of wildlife <br> contact networks." Journal of the Royal Society <br> Interface 12.102 (2015): 20141004.	Microtus agrestis			selection	voles_begon_site_ROB_trapping_session_48	Mammalia	free-ranging	Northumberland England
Scientific Publication	Davis, Stephen, et al. "Spatial analyses of wildlife <br> contact networks." Journal of the Royal Society <br> Interface 12.102 (2015): 20141004.	Microtus agrestis			selection	voles_begon_site_ROB_trapping_session_49	Mammalia	free-ranging	Northumberland England
Scientific Publication	Davis, Stephen, et al. "Spatial analyses of wildlife <br> contact networks." Journal of the Royal Society <br> Interface 12.102 (2015): 20141004.	Microtus agrestis			selection	voles_begon_site_ROB_trapping_session_50	Mammalia	free-ranging	Northumberland England
Scientific Publication	Davis, Stephen, et al. "Spatial analyses of wildlife <br> contact networks." Journal of the Royal Society <br> Interface 12.102 (2015): 20141004.	Microtus agrestis			selection	voles_begon_site_ROB_trapping_session_51	Mammalia	free-ranging	Northumberland England
Scientific Publication	Davis, Stephen, et al. "Spatial analyses of wildlife <br> contact networks." Journal of the Royal Society <br> Interface 12.102 (2015): 20141004.	Microtus agrestis			selection	voles_begon_site_ROB_trapping_session_52	Mammalia	free-ranging	Northumberland England
Scientific Publication	Davis, Stephen, et al. "Spatial analyses of wildlife <br> contact networks." Journal of the Royal Society <br> Interface 12.102 (2015): 20141004.	Microtus agrestis			selection	voles_begon_site_ROB_trapping_session_53	Mammalia	free-ranging	Northumberland England
Scientific Publication	Davis, Stephen, et al. "Spatial analyses of wildlife <br> contact networks." Journal of the Royal Society <br> Interface 12.102 (2015): 20141004.	Microtus agrestis			selection	voles_begon_site_ROB_trapping_session_54	Mammalia	free-ranging	Northumberland England
Scientific Publication	Davis, Stephen, et al. "Spatial analyses of wildlife <br> contact networks." Journal of the Royal Society <br> Interface 12.102 (2015): 20141004.	Microtus agrestis			selection	voles_begon_site_ROB_trapping_session_55	Mammalia	free-ranging	Northumberland England
Scientific Publication	Davis, Stephen, et al. "Spatial analyses of wildlife <br> contact networks." Journal of the Royal Society <br> Interface 12.102 (2015): 20141004.	Microtus agrestis			selection	voles_begon_site_ROB_trapping_session_56	Mammalia	free-ranging	Northumberland England
Scientific Publication	Davis, Stephen, et al. "Spatial analyses of wildlife <br> contact networks." Journal of the Royal Society <br> Interface 12.102 (2015): 20141004.	Microtus agrestis			selection	voles_begon_site_ROB_trapping_session_57	Mammalia	free-ranging	Northumberland England
Scientific Publication	Davis, Stephen, et al. "Spatial analyses of wildlife <br> contact networks." Journal of the Royal Society <br> Interface 12.102 (2015): 20141004.	Microtus agrestis			selection	voles_begon_site_ROB_trapping_session_58	Mammalia	free-ranging	Northumberland England
Scientific Publication	Davis, Stephen, et al. "Spatial analyses of wildlife <br> contact networks." Journal of the Royal Society <br> Interface 12.102 (2015): 20141004.	Microtus agrestis			selection	voles_begon_site_ROB_trapping_session_59	Mammalia	free-ranging	Northumberland England
Scientific Publication	Davis, Stephen, et al. "Spatial analyses of wildlife <br> contact networks." Journal of the Royal Society <br> Interface 12.102 (2015): 20141004.	Microtus agrestis			selection	voles_begon_site_ROB_trapping_session_60	Mammalia	free-ranging	Northumberland England
Scientific Publication	Davis, Stephen, et al. "Spatial analyses of wildlife <br> contact networks." Journal of the Royal Society <br> Interface 12.102 (2015): 20141004.	Microtus agrestis			selection	voles_begon_site_ROB_trapping_session_61	Mammalia	free-ranging	Northumberland England
Scientific Publication	Davis, Stephen, et al. "Spatial analyses of wildlife <br> contact networks." Journal of the Royal Society <br> Interface 12.102 (2015): 20141004.	Microtus agrestis			selection	voles_begon_site_ROB_trapping_session_62	Mammalia	free-ranging	Northumberland England
Scientific Publication	Davis, Stephen, et al. "Spatial analyses of wildlife <br> contact networks." Journal of the Royal Society <br> Interface 12.102 (2015): 20141004.	Microtus agrestis			selection	voles_begon_site_ROB_trapping_session_63	Mammalia	free-ranging	Northumberland England
Scientific Publication	Davis, Stephen, et al. "Spatial analyses of wildlife <br> contact networks." Journal of the Royal Society <br> Interface 12.102 (2015): 20141004.	Microtus agrestis			selection	voles_begon_site_ROB_trapping_session_64	Mammalia	free-ranging	Northumberland England
Scientific Publication	Siva R Sundaresan, Ilya R Fischhoff, Jonathan Dushoff, <br> and Daniel I Rubenstein. Network metrics reveal <br> differences in social organization between two fission-fusion <br> species, Grevy's zebra and onager. Oecologia, 151(1):140-149, <br> 2007.	Equus			selection	UNweighted_zebra_interaction	Mammalia	free-ranging	Kenya
Scientific Publication	Sah, Pratha, et al. "Inferring social structure and <br> its drivers from refuge use in the <br> desert tortoise, a relatively solitary species." Behavioral <br> Ecology and Sociobiology 70.8 (2016): 1277-1289.	Gopherus agassizii			selection	tortoise_sah_network_BSV_aggregate_year_1996_season_active	Reptilia	free-ranging	Nevada USA
Scientific Publication	Sah, Pratha, et al. "Inferring social structure and <br> its drivers from refuge use in the <br> desert tortoise, a relatively solitary species." Behavioral <br> Ecology and Sociobiology 70.8 (2016): 1277-1289.	Gopherus agassizii			selection	tortoise_sah_network_BSV_aggregate_year_1997_season_active	Reptilia	free-ranging	Nevada USA
Scientific Publication	Sah, Pratha, et al. "Inferring social structure and <br> its drivers from refuge use in the <br> desert tortoise, a relatively solitary species." Behavioral <br> Ecology and Sociobiology 70.8 (2016): 1277-1289.	Gopherus agassizii			selection	tortoise_sah_network_BSV_aggregate_year_1997_season_inactive	Reptilia	free-ranging	Nevada USA
Scientific Publication	Sah, Pratha, et al. "Inferring social structure and <br> its drivers from refuge use in the <br> desert tortoise, a relatively solitary species." Behavioral <br> Ecology and Sociobiology 70.8 (2016): 1277-1289.	Gopherus agassizii			selection	tortoise_sah_network_BSV_aggregate_year_1998_season_active	Reptilia	free-ranging	Nevada USA
Scientific Publication	Sah, Pratha, et al. "Inferring social structure and <br> its drivers from refuge use in the <br> desert tortoise, a relatively solitary species." Behavioral <br> Ecology and Sociobiology 70.8 (2016): 1277-1289.	Gopherus agassizii			selection	tortoise_sah_network_BSV_aggregate_year_1998_season_inactive	Reptilia	free-ranging	Nevada USA
Scientific Publication	Sah, Pratha, et al. "Inferring social structure and <br> its drivers from refuge use in the <br> desert tortoise, a relatively solitary species." Behavioral <br> Ecology and Sociobiology 70.8 (2016): 1277-1289.	Gopherus agassizii			selection	tortoise_sah_network_BSV_aggregate_year_1999_season_active	Reptilia	free-ranging	Nevada USA
Scientific Publication	Sah, Pratha, et al. "Inferring social structure and <br> its drivers from refuge use in the <br> desert tortoise, a relatively solitary species." Behavioral <br> Ecology and Sociobiology 70.8 (2016): 1277-1289.	Gopherus agassizii			selection	tortoise_sah_network_CS_aggregate_year_2006_season_active	Reptilia	free-ranging	Nevada USA
Scientific Publication	Sah, Pratha, et al. "Inferring social structure and <br> its drivers from refuge use in the <br> desert tortoise, a relatively solitary species." Behavioral <br> Ecology and Sociobiology 70.8 (2016): 1277-1289.	Gopherus agassizii			selection	tortoise_sah_network_CS_aggregate_year_2007_season_active	Reptilia	free-ranging	Nevada USA
Scientific Publication	Sah, Pratha, et al. "Inferring social structure and <br> its drivers from refuge use in the <br> desert tortoise, a relatively solitary species." Behavioral <br> Ecology and Sociobiology 70.8 (2016): 1277-1289.	Gopherus agassizii			selection	tortoise_sah_network_CS_aggregate_year_2008_season_active	Reptilia	free-ranging	Nevada USA
Scientific Publication	Sah, Pratha, et al. "Inferring social structure and <br> its drivers from refuge use in the <br> desert tortoise, a relatively solitary species." Behavioral <br> Ecology and Sociobiology 70.8 (2016): 1277-1289.	Gopherus agassizii			selection	tortoise_sah_network_CS_aggregate_year_2009_season_active	Reptilia	free-ranging	Nevada USA
Scientific Publication	Sah, Pratha, et al. "Inferring social structure and <br> its drivers from refuge use in the <br> desert tortoise, a relatively solitary species." Behavioral <br> Ecology and Sociobiology 70.8 (2016): 1277-1289.	Gopherus agassizii			selection	tortoise_sah_network_CS_aggregate_year_2010_season_active	Reptilia	free-ranging	Nevada USA
Scientific Publication	Sah, Pratha, et al. "Inferring social structure and <br> its drivers from refuge use in the <br> desert tortoise, a relatively solitary species." Behavioral <br> Ecology and Sociobiology 70.8 (2016): 1277-1289.	Gopherus agassizii			selection	tortoise_sah_network_CS_aggregate_year_2011_season_active	Reptilia	free-ranging	Nevada USA
Scientific Publication	Sah, Pratha, et al. "Inferring social structure and <br> its drivers from refuge use in the <br> desert tortoise, a relatively solitary species." Behavioral <br> Ecology and Sociobiology 70.8 (2016): 1277-1289.	Gopherus agassizii			selection	tortoise_sah_network_CS_aggregate_year_2011_season_inactive	Reptilia	free-ranging	Nevada USA
Scientific Publication	Sah, Pratha, et al. "Inferring social structure and <br> its drivers from refuge use in the <br> desert tortoise, a relatively solitary species." Behavioral <br> Ecology and Sociobiology 70.8 (2016): 1277-1289.	Gopherus agassizii			selection	tortoise_sah_network_CS_aggregate_year_2012_season_active	Reptilia	free-ranging	Nevada USA
Scientific Publication	Sah, Pratha, et al. "Inferring social structure and <br> its drivers from refuge use in the <br> desert tortoise, a relatively solitary species." Behavioral <br> Ecology and Sociobiology 70.8 (2016): 1277-1289.	Gopherus agassizii			selection	tortoise_sah_network_CS_aggregate_year_2013_season_active	Reptilia	free-ranging	Nevada USA
Scientific Publication	Sah, Pratha, et al. "Inferring social structure and <br> its drivers from refuge use in the <br> desert tortoise, a relatively solitary species." Behavioral <br> Ecology and Sociobiology 70.8 (2016): 1277-1289.	Gopherus agassizii			selection	tortoise_sah_network_CS_aggregate_year_2013_season_inactive	Reptilia	free-ranging	Nevada USA
Scientific Publication	Sah, Pratha, et al. "Inferring social structure and <br> its drivers from refuge use in the <br> desert tortoise, a relatively solitary species." Behavioral <br> Ecology and Sociobiology 70.8 (2016): 1277-1289.	Gopherus agassizii			selection	tortoise_sah_network_CS_aggregate_year_2014_season_active	Reptilia	free-ranging	Nevada USA
Scientific Publication	Sah, Pratha, et al. "Inferring social structure and <br> its drivers from refuge use in the <br> desert tortoise, a relatively solitary species." Behavioral <br> Ecology and Sociobiology 70.8 (2016): 1277-1289.	Gopherus agassizii			selection	tortoise_sah_network_CS_aggregate_year_2014_season_inactive	Reptilia	free-ranging	Nevada USA
Scientific Publication	Sah, Pratha, et al. "Inferring social structure and <br> its drivers from refuge use in the <br> desert tortoise, a relatively solitary species." Behavioral <br> Ecology and Sociobiology 70.8 (2016): 1277-1289.	Gopherus agassizii			selection	tortoise_sah_network_CS_aggregate_year_2015_season_active	Reptilia	free-ranging	Nevada USA
Scientific Publication	Sah, Pratha, et al. "Inferring social structure and <br> its drivers from refuge use in the <br> desert tortoise, a relatively solitary species." Behavioral <br> Ecology and Sociobiology 70.8 (2016): 1277-1289.	Gopherus agassizii			selection	tortoise_sah_network_FI_aggregate_year_2005_season_active	Reptilia	free-ranging	California USA
Scientific Publication	Sah, Pratha, et al. "Inferring social structure and <br> its drivers from refuge use in the <br> desert tortoise, a relatively solitary species." Behavioral <br> Ecology and Sociobiology 70.8 (2016): 1277-1289.	Gopherus agassizii			selection	tortoise_sah_network_FI_aggregate_year_2005_season_inactive	Reptilia	free-ranging	California USA
Scientific Publication	Sah, Pratha, et al. "Inferring social structure and <br> its drivers from refuge use in the <br> desert tortoise, a relatively solitary species." Behavioral <br> Ecology and Sociobiology 70.8 (2016): 1277-1289.	Gopherus agassizii			selection	tortoise_sah_network_FI_aggregate_year_2006_season_active	Reptilia	free-ranging	California USA
Scientific Publication	Sah, Pratha, et al. "Inferring social structure and <br> its drivers from refuge use in the <br> desert tortoise, a relatively solitary species." Behavioral <br> Ecology and Sociobiology 70.8 (2016): 1277-1289.	Gopherus agassizii			selection	tortoise_sah_network_FI_aggregate_year_2007_season_active	Reptilia	free-ranging	California USA
Scientific Publication	Sah, Pratha, et al. "Inferring social structure and <br> its drivers from refuge use in the <br> desert tortoise, a relatively solitary species." Behavioral <br> Ecology and Sociobiology 70.8 (2016): 1277-1289.	Gopherus agassizii			selection	tortoise_sah_network_FI_aggregate_year_2008_season_active	Reptilia	free-ranging	California USA
Scientific Publication	Sah, Pratha, et al. "Inferring social structure and <br> its drivers from refuge use in the <br> desert tortoise, a relatively solitary species." Behavioral <br> Ecology and Sociobiology 70.8 (2016): 1277-1289.	Gopherus agassizii			selection	tortoise_sah_network_FI_aggregate_year_2008_season_inactive	Reptilia	free-ranging	California USA
Scientific Publication	Sah, Pratha, et al. "Inferring social structure and <br> its drivers from refuge use in the <br> desert tortoise, a relatively solitary species." Behavioral <br> Ecology and Sociobiology 70.8 (2016): 1277-1289.	Gopherus agassizii			selection	tortoise_sah_network_FI_aggregate_year_2009_season_active	Reptilia	free-ranging	California USA
Scientific Publication	Sah, Pratha, et al. "Inferring social structure and <br> its drivers from refuge use in the <br> desert tortoise, a relatively solitary species." Behavioral <br> Ecology and Sociobiology 70.8 (2016): 1277-1289.	Gopherus agassizii			selection	tortoise_sah_network_FI_aggregate_year_2009_season_inactive	Reptilia	free-ranging	California USA
Scientific Publication	Sah, Pratha, et al. "Inferring social structure and <br> its drivers from refuge use in the <br> desert tortoise, a relatively solitary species." Behavioral <br> Ecology and Sociobiology 70.8 (2016): 1277-1289.	Gopherus agassizii			selection	tortoise_sah_network_FI_aggregate_year_2010_season_active	Reptilia	free-ranging	California USA
Scientific Publication	Sah, Pratha, et al. "Inferring social structure and <br> its drivers from refuge use in the <br> desert tortoise, a relatively solitary species." Behavioral <br> Ecology and Sociobiology 70.8 (2016): 1277-1289.	Gopherus agassizii			selection	tortoise_sah_network_FI_aggregate_year_2010_season_inactive	Reptilia	free-ranging	California USA
Scientific Publication	Sah, Pratha, et al. "Inferring social structure and <br> its drivers from refuge use in the <br> desert tortoise, a relatively solitary species." Behavioral <br> Ecology and Sociobiology 70.8 (2016): 1277-1289.	Gopherus agassizii			selection	tortoise_sah_network_FI_aggregate_year_2011_season_active	Reptilia	free-ranging	California USA
Scientific Publication	Sah, Pratha, et al. "Inferring social structure and <br> its drivers from refuge use in the <br> desert tortoise, a relatively solitary species." Behavioral <br> Ecology and Sociobiology 70.8 (2016): 1277-1289.	Gopherus agassizii			selection	tortoise_sah_network_FI_aggregate_year_2011_season_inactive	Reptilia	free-ranging	California USA
Scientific Publication	Sah, Pratha, et al. "Inferring social structure and <br> its drivers from refuge use in the <br> desert tortoise, a relatively solitary species." Behavioral <br> Ecology and Sociobiology 70.8 (2016): 1277-1289.	Gopherus agassizii			selection	tortoise_sah_network_FI_aggregate_year_2012_season_active	Reptilia	free-ranging	California USA
Scientific Publication	Sah, Pratha, et al. "Inferring social structure and <br> its drivers from refuge use in the <br> desert tortoise, a relatively solitary species." Behavioral <br> Ecology and Sociobiology 70.8 (2016): 1277-1289.	Gopherus agassizii			selection	tortoise_sah_network_FI_aggregate_year_2012_season_inactive	Reptilia	free-ranging	California USA
Scientific Publication	Sah, Pratha, et al. "Inferring social structure and <br> its drivers from refuge use in the <br> desert tortoise, a relatively solitary species." Behavioral <br> Ecology and Sociobiology 70.8 (2016): 1277-1289.	Gopherus agassizii			selection	tortoise_sah_network_FI_aggregate_year_2013_season_active	Reptilia	free-ranging	California USA
Scientific Publication	Sah, Pratha, et al. "Inferring social structure and <br> its drivers from refuge use in the <br> desert tortoise, a relatively solitary species." Behavioral <br> Ecology and Sociobiology 70.8 (2016): 1277-1289.	Gopherus agassizii			selection	tortoise_sah_network_HW_aggregate_year_2009_season_active	Reptilia	free-ranging	Nevada USA
Scientific Publication	Sah, Pratha, et al. "Inferring social structure and <br> its drivers from refuge use in the <br> desert tortoise, a relatively solitary species." Behavioral <br> Ecology and Sociobiology 70.8 (2016): 1277-1289.	Gopherus agassizii			selection	tortoise_sah_network_HW_aggregate_year_2011_season_active	Reptilia	free-ranging	Nevada USA
Scientific Publication	Sah, Pratha, et al. "Inferring social structure and <br> its drivers from refuge use in the <br> desert tortoise, a relatively solitary species." Behavioral <br> Ecology and Sociobiology 70.8 (2016): 1277-1289.	Gopherus agassizii			selection	tortoise_sah_network_HW_aggregate_year_2012_season_active	Reptilia	free-ranging	Nevada USA
Scientific Publication	Sah, Pratha, et al. "Inferring social structure and <br> its drivers from refuge use in the <br> desert tortoise, a relatively solitary species." Behavioral <br> Ecology and Sociobiology 70.8 (2016): 1277-1289.	Gopherus agassizii			selection	tortoise_sah_network_LM_aggregate_year_1998_season_active	Reptilia	free-ranging	Nevada USA
Scientific Publication	Sah, Pratha, et al. "Inferring social structure and <br> its drivers from refuge use in the <br> desert tortoise, a relatively solitary species." Behavioral <br> Ecology and Sociobiology 70.8 (2016): 1277-1289.	Gopherus agassizii			selection	tortoise_sah_network_LM_aggregate_year_1998_season_inactive	Reptilia	free-ranging	Nevada USA
Scientific Publication	Sah, Pratha, et al. "Inferring social structure and <br> its drivers from refuge use in the <br> desert tortoise, a relatively solitary species." Behavioral <br> Ecology and Sociobiology 70.8 (2016): 1277-1289.	Gopherus agassizii			selection	tortoise_sah_network_LM_aggregate_year_1999_season_active	Reptilia	free-ranging	Nevada USA
Scientific Publication	Sah, Pratha, et al. "Inferring social structure and <br> its drivers from refuge use in the <br> desert tortoise, a relatively solitary species." Behavioral <br> Ecology and Sociobiology 70.8 (2016): 1277-1289.	Gopherus agassizii			selection	tortoise_sah_network_MC_aggregate_year_2012_season_active	Reptilia	free-ranging	Nevada USA
Scientific Publication	Sah, Pratha, et al. "Inferring social structure and <br> its drivers from refuge use in the <br> desert tortoise, a relatively solitary species." Behavioral <br> Ecology and Sociobiology 70.8 (2016): 1277-1289.	Gopherus agassizii			selection	tortoise_sah_network_MC_aggregate_year_2013_season_active	Reptilia	free-ranging	Nevada USA
Scientific Publication	Sah, Pratha, et al. "Inferring social structure and <br> its drivers from refuge use in the <br> desert tortoise, a relatively solitary species." Behavioral <br> Ecology and Sociobiology 70.8 (2016): 1277-1289.	Gopherus agassizii			selection	tortoise_sah_network_PV_aggregate_year_2005_season_active	Reptilia	free-ranging	Nevada USA
Scientific Publication	Sah, Pratha, et al. "Inferring social structure and <br> its drivers from refuge use in the <br> desert tortoise, a relatively solitary species." Behavioral <br> Ecology and Sociobiology 70.8 (2016): 1277-1289.	Gopherus agassizii			selection	tortoise_sah_network_PV_aggregate_year_2008_season_active	Reptilia	free-ranging	Nevada USA
Scientific Publication	Sah, Pratha, et al. "Inferring social structure and <br> its drivers from refuge use in the <br> desert tortoise, a relatively solitary species." Behavioral <br> Ecology and Sociobiology 70.8 (2016): 1277-1289.	Gopherus agassizii			selection	tortoise_sah_network_PV_aggregate_year_2009_season_active	Reptilia	free-ranging	Nevada USA
Scientific Publication	Sah, Pratha, et al. "Inferring social structure and <br> its drivers from refuge use in the <br> desert tortoise, a relatively solitary species." Behavioral <br> Ecology and Sociobiology 70.8 (2016): 1277-1289.	Gopherus agassizii			selection	tortoise_sah_network_PV_aggregate_year_2010_season_active	Reptilia	free-ranging	Nevada USA
Scientific Publication	Sah, Pratha, et al. "Inferring social structure and <br> its drivers from refuge use in the <br> desert tortoise, a relatively solitary species." Behavioral <br> Ecology and Sociobiology 70.8 (2016): 1277-1289.	Gopherus agassizii			selection	tortoise_sah_network_PV_aggregate_year_2011_season_active	Reptilia	free-ranging	Nevada USA
Scientific Publication	Sah, Pratha, et al. "Inferring social structure and <br> its drivers from refuge use in the <br> desert tortoise, a relatively solitary species." Behavioral <br> Ecology and Sociobiology 70.8 (2016): 1277-1289.	Gopherus agassizii			selection	tortoise_sah_network_PV_aggregate_year_2012_season_active	Reptilia	free-ranging	Nevada USA
Scientific Publication	Sah, Pratha, et al. "Inferring social structure and <br> its drivers from refuge use in the <br> desert tortoise, a relatively solitary species." Behavioral <br> Ecology and Sociobiology 70.8 (2016): 1277-1289.	Gopherus agassizii			selection	tortoise_sah_network_PV_aggregate_year_2013_season_active	Reptilia	free-ranging	Nevada USA
Scientific Publication	Sah, Pratha, et al. "Inferring social structure and <br> its drivers from refuge use in the <br> desert tortoise, a relatively solitary species." Behavioral <br> Ecology and Sociobiology 70.8 (2016): 1277-1289.	Gopherus agassizii			selection	tortoise_sah_network_SG_aggregate_year_1999_season_active	Reptilia	free-ranging	Washington USA
Scientific Publication	Sah, Pratha, et al. "Inferring social structure and <br> its drivers from refuge use in the <br> desert tortoise, a relatively solitary species." Behavioral <br> Ecology and Sociobiology 70.8 (2016): 1277-1289.	Gopherus agassizii			selection	tortoise_sah_network_SG_aggregate_year_2000_season_active	Reptilia	free-ranging	Washington USA
Scientific Publication	Sah, Pratha, et al. "Inferring social structure and <br> its drivers from refuge use in the <br> desert tortoise, a relatively solitary species." Behavioral <br> Ecology and Sociobiology 70.8 (2016): 1277-1289.	Gopherus agassizii			selection	tortoise_sah_network_SL_aggregate_year_2012_season_active	Reptilia	free-ranging	Nevada USA
Scientific Publication	Sah, Pratha, et al. "Inferring social structure and <br> its drivers from refuge use in the <br> desert tortoise, a relatively solitary species." Behavioral <br> Ecology and Sociobiology 70.8 (2016): 1277-1289.	Gopherus agassizii			selection	tortoise_sah_network_SL_aggregate_year_2013_season_active	Reptilia	free-ranging	Nevada USA
Scientific Publication	Bull, C. M., S. S. Godfrey, and D. <br> M. Gordon. "Social networks and the spread <br> of Salmonella in a sleepy lizard population." <br> Molecular Ecology 21.17 (2012): 4386-4392.	Tiliqua rugosa			selection	weighted_network_social_T_rugosa	Reptilia	free-ranging	Kungara South Australia
