# Supplementary material for: A multi-species repository of social networks
Source: Sci Data. 2019 Apr 29;6:44. doi: 10.1038/s41597-019-0056-z (PMC6488576; doi:10.1038/s41597-019-0056-z)
Supplement: Supplementary file 1 — Download metadata file [file 41597_2019_56_MOESM1_ESM.zip › a_Bansal660A_assay.txt]

Sample Name	Protocol REF	Assay Name	Raw Data File	Comment[Data Repository]	Comment[Data Record Accession]	Comment[Data Record URI]
stickleback_atton_group_1	data transformation	stickleback_atton_group_1.graphml	stickleback_atton_group_1.graphml	Harvard Dataverse	doi:10.7910/DVN/N5YHLL	https://doi.org/10.7910/DVN/N5YHLL
stickleback_atton_group_2	data transformation	stickleback_atton_group_2.graphml	stickleback_atton_group_2.graphml	Harvard Dataverse	doi:10.7910/DVN/N5YHLL	https://doi.org/10.7910/DVN/N5YHLL
stickleback_atton_group_3	data transformation	stickleback_atton_group_3.graphml	stickleback_atton_group_3.graphml	Harvard Dataverse	doi:10.7910/DVN/N5YHLL	https://doi.org/10.7910/DVN/N5YHLL
stickleback_atton_group_4	data transformation	stickleback_atton_group_4.graphml	stickleback_atton_group_4.graphml	Harvard Dataverse	doi:10.7910/DVN/N5YHLL	https://doi.org/10.7910/DVN/N5YHLL
stickleback_atton_group_5	data transformation	stickleback_atton_group_5.graphml	stickleback_atton_group_5.graphml	Harvard Dataverse	doi:10.7910/DVN/N5YHLL	https://doi.org/10.7910/DVN/N5YHLL
stickleback_atton_group_6	data transformation	stickleback_atton_group_6.graphml	stickleback_atton_group_6.graphml	Harvard Dataverse	doi:10.7910/DVN/N5YHLL	https://doi.org/10.7910/DVN/N5YHLL
stickleback_atton_group_7	data transformation	stickleback_atton_group_7.graphml	stickleback_atton_group_7.graphml	Harvard Dataverse	doi:10.7910/DVN/N5YHLL	https://doi.org/10.7910/DVN/N5YHLL
guppy_hasenjager_familiar_1	data transformation	guppy_hasenjager_familiar_1.graphml	guppy_hasenjager_familiar_1.graphml	Harvard Dataverse	doi:10.7910/DVN/N5YHLL	https://doi.org/10.7910/DVN/N5YHLL
guppy_hasenjager_familiar_10	data transformation	guppy_hasenjager_familiar_10.graphml	guppy_hasenjager_familiar_10.graphml	Harvard Dataverse	doi:10.7910/DVN/N5YHLL	https://doi.org/10.7910/DVN/N5YHLL
guppy_hasenjager_familiar_2	data transformation	guppy_hasenjager_familiar_2.graphml	guppy_hasenjager_familiar_2.graphml	Harvard Dataverse	doi:10.7910/DVN/N5YHLL	https://doi.org/10.7910/DVN/N5YHLL
guppy_hasenjager_familiar_4	data transformation	guppy_hasenjager_familiar_4.graphml	guppy_hasenjager_familiar_4.graphml	Harvard Dataverse	doi:10.7910/DVN/N5YHLL	https://doi.org/10.7910/DVN/N5YHLL
guppy_hasenjager_familiar_5	data transformation	guppy_hasenjager_familiar_5.graphml	guppy_hasenjager_familiar_5.graphml	Harvard Dataverse	doi:10.7910/DVN/N5YHLL	https://doi.org/10.7910/DVN/N5YHLL
guppy_hasenjager_familiar_6	data transformation	guppy_hasenjager_familiar_6.graphml	guppy_hasenjager_familiar_6.graphml	Harvard Dataverse	doi:10.7910/DVN/N5YHLL	https://doi.org/10.7910/DVN/N5YHLL
guppy_hasenjager_familiar_7	data transformation	guppy_hasenjager_familiar_7.graphml	guppy_hasenjager_familiar_7.graphml	Harvard Dataverse	doi:10.7910/DVN/N5YHLL	https://doi.org/10.7910/DVN/N5YHLL
guppy_hasenjager_familiar_8	data transformation	guppy_hasenjager_familiar_8.graphml	guppy_hasenjager_familiar_8.graphml	Harvard Dataverse	doi:10.7910/DVN/N5YHLL	https://doi.org/10.7910/DVN/N5YHLL
guppy_hasenjager_familiar_9	data transformation	guppy_hasenjager_familiar_9.graphml	guppy_hasenjager_familiar_9.graphml	Harvard Dataverse	doi:10.7910/DVN/N5YHLL	https://doi.org/10.7910/DVN/N5YHLL
Weighted_Barn_swallow_contact_network_Levin	data transformation	Weighted_Barn_swallow_contact_network_Levin.graphml	Weighted_Barn_swallow_contact_network_Levin.graphml	Harvard Dataverse	doi:10.7910/DVN/N5YHLL	https://doi.org/10.7910/DVN/N5YHLL
Weighted_Barn_swallow_non_physical_social_interaction_Levin	data transformation	Weighted_Barn_swallow_non_physical_social_interaction_Levin.graphml	Weighted_Barn_swallow_non_physical_social_interaction_Levin.graphml	Harvard Dataverse	doi:10.7910/DVN/N5YHLL	https://doi.org/10.7910/DVN/N5YHLL
geese_kurvers_female_foraging	data transformation	geese_kurvers_female_foraging.graphml	geese_kurvers_female_foraging.graphml	Harvard Dataverse	doi:10.7910/DVN/N5YHLL	https://doi.org/10.7910/DVN/N5YHLL
geese_kurvers_male_foraging	data transformation	geese_kurvers_male_foraging.graphml	geese_kurvers_male_foraging.graphml	Harvard Dataverse	doi:10.7910/DVN/N5YHLL	https://doi.org/10.7910/DVN/N5YHLL
hens_guhl_pecking_order	data transformation	hens_guhl_pecking_order.graphml	hens_guhl_pecking_order.graphml	Harvard Dataverse	doi:10.7910/DVN/N5YHLL	https://doi.org/10.7910/DVN/N5YHLL
weighted_adelman_social_songbird	data transformation	weighted_adelman_social_songbird.graphml	weighted_adelman_social_songbird.graphml	Harvard Dataverse	doi:10.7910/DVN/N5YHLL	https://doi.org/10.7910/DVN/N5YHLL
weighted_arnberg_sparrow_social_2009	data transformation	weighted_arnberg_sparrow_social_2009.graphml	weighted_arnberg_sparrow_social_2009.graphml	Harvard Dataverse	doi:10.7910/DVN/N5YHLL	https://doi.org/10.7910/DVN/N5YHLL
weighted_arnberg_sparrow_social_2010	data transformation	weighted_arnberg_sparrow_social_2010.graphml	weighted_arnberg_sparrow_social_2010.graphml	Harvard Dataverse	doi:10.7910/DVN/N5YHLL	https://doi.org/10.7910/DVN/N5YHLL
weighted_shizuka_Flock_Season2_Dryad	data transformation	weighted_shizuka_Flock_Season2_Dryad.graphml	weighted_shizuka_Flock_Season2_Dryad.graphml	Harvard Dataverse	doi:10.7910/DVN/N5YHLL	https://doi.org/10.7910/DVN/N5YHLL
weighted_shizuka_Flock_Season3_Dryad	data transformation	weighted_shizuka_Flock_Season3_Dryad.graphml	weighted_shizuka_Flock_Season3_Dryad.graphml	Harvard Dataverse	doi:10.7910/DVN/N5YHLL	https://doi.org/10.7910/DVN/N5YHLL
Thornbill_Farine	data transformation	Thornbill_Farine.graphml	Thornbill_Farine.graphml	Harvard Dataverse	doi:10.7910/DVN/N5YHLL	https://doi.org/10.7910/DVN/N5YHLL
weaver_dijk_social_00	data transformation	weaver_dijk_social_00.graphml	weaver_dijk_social_00.graphml	Harvard Dataverse	doi:10.7910/DVN/N5YHLL	https://doi.org/10.7910/DVN/N5YHLL
weaver_dijk_social_01	data transformation	weaver_dijk_social_01.graphml	weaver_dijk_social_01.graphml	Harvard Dataverse	doi:10.7910/DVN/N5YHLL	https://doi.org/10.7910/DVN/N5YHLL
weaver_dijk_social_02	data transformation	weaver_dijk_social_02.graphml	weaver_dijk_social_02.graphml	Harvard Dataverse	doi:10.7910/DVN/N5YHLL	https://doi.org/10.7910/DVN/N5YHLL
weaver_dijk_social_03	data transformation	weaver_dijk_social_03.graphml	weaver_dijk_social_03.graphml	Harvard Dataverse	doi:10.7910/DVN/N5YHLL	https://doi.org/10.7910/DVN/N5YHLL
weaver_dijk_social_04	data transformation	weaver_dijk_social_04.graphml	weaver_dijk_social_04.graphml	Harvard Dataverse	doi:10.7910/DVN/N5YHLL	https://doi.org/10.7910/DVN/N5YHLL
weaver_dijk_social_05	data transformation	weaver_dijk_social_05.graphml	weaver_dijk_social_05.graphml	Harvard Dataverse	doi:10.7910/DVN/N5YHLL	https://doi.org/10.7910/DVN/N5YHLL
weaver_dijk_social_06	data transformation	weaver_dijk_social_06.graphml	weaver_dijk_social_06.graphml	Harvard Dataverse	doi:10.7910/DVN/N5YHLL	https://doi.org/10.7910/DVN/N5YHLL
weaver_dijk_social_07	data transformation	weaver_dijk_social_07.graphml	weaver_dijk_social_07.graphml	Harvard Dataverse	doi:10.7910/DVN/N5YHLL	https://doi.org/10.7910/DVN/N5YHLL
weaver_dijk_social_08	data transformation	weaver_dijk_social_08.graphml	weaver_dijk_social_08.graphml	Harvard Dataverse	doi:10.7910/DVN/N5YHLL	https://doi.org/10.7910/DVN/N5YHLL
weaver_dijk_social_09	data transformation	weaver_dijk_social_09.graphml	weaver_dijk_social_09.graphml	Harvard Dataverse	doi:10.7910/DVN/N5YHLL	https://doi.org/10.7910/DVN/N5YHLL
weaver_dijk_social_10	data transformation	weaver_dijk_social_10.graphml	weaver_dijk_social_10.graphml	Harvard Dataverse	doi:10.7910/DVN/N5YHLL	https://doi.org/10.7910/DVN/N5YHLL
weaver_dijk_social_11	data transformation	weaver_dijk_social_11.graphml	weaver_dijk_social_11.graphml	Harvard Dataverse	doi:10.7910/DVN/N5YHLL	https://doi.org/10.7910/DVN/N5YHLL
weaver_dijk_social_12	data transformation	weaver_dijk_social_12.graphml	weaver_dijk_social_12.graphml	Harvard Dataverse	doi:10.7910/DVN/N5YHLL	https://doi.org/10.7910/DVN/N5YHLL
weaver_dijk_social_13	data transformation	weaver_dijk_social_13.graphml	weaver_dijk_social_13.graphml	Harvard Dataverse	doi:10.7910/DVN/N5YHLL	https://doi.org/10.7910/DVN/N5YHLL
weaver_dijk_social_14	data transformation	weaver_dijk_social_14.graphml	weaver_dijk_social_14.graphml	Harvard Dataverse	doi:10.7910/DVN/N5YHLL	https://doi.org/10.7910/DVN/N5YHLL
weaver_dijk_social_15	data transformation	weaver_dijk_social_15.graphml	weaver_dijk_social_15.graphml	Harvard Dataverse	doi:10.7910/DVN/N5YHLL	https://doi.org/10.7910/DVN/N5YHLL
weaver_dijk_social_16	data transformation	weaver_dijk_social_16.graphml	weaver_dijk_social_16.graphml	Harvard Dataverse	doi:10.7910/DVN/N5YHLL	https://doi.org/10.7910/DVN/N5YHLL
weaver_dijk_social_17	data transformation	weaver_dijk_social_17.graphml	weaver_dijk_social_17.graphml	Harvard Dataverse	doi:10.7910/DVN/N5YHLL	https://doi.org/10.7910/DVN/N5YHLL
weaver_dijk_social_18	data transformation	weaver_dijk_social_18.graphml	weaver_dijk_social_18.graphml	Harvard Dataverse	doi:10.7910/DVN/N5YHLL	https://doi.org/10.7910/DVN/N5YHLL
weaver_dijk_social_19	data transformation	weaver_dijk_social_19.graphml	weaver_dijk_social_19.graphml	Harvard Dataverse	doi:10.7910/DVN/N5YHLL	https://doi.org/10.7910/DVN/N5YHLL
weaver_dijk_social_20	data transformation	weaver_dijk_social_20.graphml	weaver_dijk_social_20.graphml	Harvard Dataverse	doi:10.7910/DVN/N5YHLL	https://doi.org/10.7910/DVN/N5YHLL
weaver_dijk_social_21	data transformation	weaver_dijk_social_21.graphml	weaver_dijk_social_21.graphml	Harvard Dataverse	doi:10.7910/DVN/N5YHLL	https://doi.org/10.7910/DVN/N5YHLL
weaver_dijk_social_22	data transformation	weaver_dijk_social_22.graphml	weaver_dijk_social_22.graphml	Harvard Dataverse	doi:10.7910/DVN/N5YHLL	https://doi.org/10.7910/DVN/N5YHLL
wildbird_firth_network_1	data transformation	wildbird_firth_network_1.graphml	wildbird_firth_network_1.graphml	Harvard Dataverse	doi:10.7910/DVN/N5YHLL	https://doi.org/10.7910/DVN/N5YHLL
wildbird_firth_network_2	data transformation	wildbird_firth_network_2.graphml	wildbird_firth_network_2.graphml	Harvard Dataverse	doi:10.7910/DVN/N5YHLL	https://doi.org/10.7910/DVN/N5YHLL
wildbird_firth_network_3	data transformation	wildbird_firth_network_3.graphml	wildbird_firth_network_3.graphml	Harvard Dataverse	doi:10.7910/DVN/N5YHLL	https://doi.org/10.7910/DVN/N5YHLL
wildbird_firth_network_4	data transformation	wildbird_firth_network_4.graphml	wildbird_firth_network_4.graphml	Harvard Dataverse	doi:10.7910/DVN/N5YHLL	https://doi.org/10.7910/DVN/N5YHLL
wildbird_firth_network_5	data transformation	wildbird_firth_network_5.graphml	wildbird_firth_network_5.graphml	Harvard Dataverse	doi:10.7910/DVN/N5YHLL	https://doi.org/10.7910/DVN/N5YHLL
wildbird_firth_network_6	data transformation	wildbird_firth_network_6.graphml	wildbird_firth_network_6.graphml	Harvard Dataverse	doi:10.7910/DVN/N5YHLL	https://doi.org/10.7910/DVN/N5YHLL
weighted_ant_mersch_colony1_day01	data transformation	weighted_ant_mersch_colony1_day01.graphml	weighted_ant_mersch_colony1_day01.graphml	Harvard Dataverse	doi:10.7910/DVN/N5YHLL	https://doi.org/10.7910/DVN/N5YHLL
weighted_ant_mersch_colony1_day02	data transformation	weighted_ant_mersch_colony1_day02.graphml	weighted_ant_mersch_colony1_day02.graphml	Harvard Dataverse	doi:10.7910/DVN/N5YHLL	https://doi.org/10.7910/DVN/N5YHLL
weighted_ant_mersch_colony1_day03	data transformation	weighted_ant_mersch_colony1_day03.graphml	weighted_ant_mersch_colony1_day03.graphml	Harvard Dataverse	doi:10.7910/DVN/N5YHLL	https://doi.org/10.7910/DVN/N5YHLL
weighted_ant_mersch_colony1_day04	data transformation	weighted_ant_mersch_colony1_day04.graphml	weighted_ant_mersch_colony1_day04.graphml	Harvard Dataverse	doi:10.7910/DVN/N5YHLL	https://doi.org/10.7910/DVN/N5YHLL
weighted_ant_mersch_colony1_day05	data transformation	weighted_ant_mersch_colony1_day05.graphml	weighted_ant_mersch_colony1_day05.graphml	Harvard Dataverse	doi:10.7910/DVN/N5YHLL	https://doi.org/10.7910/DVN/N5YHLL
weighted_ant_mersch_colony1_day06	data transformation	weighted_ant_mersch_colony1_day06.graphml	weighted_ant_mersch_colony1_day06.graphml	Harvard Dataverse	doi:10.7910/DVN/N5YHLL	https://doi.org/10.7910/DVN/N5YHLL
weighted_ant_mersch_colony1_day07	data transformation	weighted_ant_mersch_colony1_day07.graphml	weighted_ant_mersch_colony1_day07.graphml	Harvard Dataverse	doi:10.7910/DVN/N5YHLL	https://doi.org/10.7910/DVN/N5YHLL
weighted_ant_mersch_colony1_day08	data transformation	weighted_ant_mersch_colony1_day08.graphml	weighted_ant_mersch_colony1_day08.graphml	Harvard Dataverse	doi:10.7910/DVN/N5YHLL	https://doi.org/10.7910/DVN/N5YHLL
weighted_ant_mersch_colony1_day09	data transformation	weighted_ant_mersch_colony1_day09.graphml	weighted_ant_mersch_colony1_day09.graphml	Harvard Dataverse	doi:10.7910/DVN/N5YHLL	https://doi.org/10.7910/DVN/N5YHLL
weighted_ant_mersch_colony1_day10	data transformation	weighted_ant_mersch_colony1_day10.graphml	weighted_ant_mersch_colony1_day10.graphml	Harvard Dataverse	doi:10.7910/DVN/N5YHLL	https://doi.org/10.7910/DVN/N5YHLL
weighted_ant_mersch_colony1_day11	data transformation	weighted_ant_mersch_colony1_day11.graphml	weighted_ant_mersch_colony1_day11.graphml	Harvard Dataverse	doi:10.7910/DVN/N5YHLL	https://doi.org/10.7910/DVN/N5YHLL
weighted_ant_mersch_colony1_day12	data transformation	weighted_ant_mersch_colony1_day12.graphml	weighted_ant_mersch_colony1_day12.graphml	Harvard Dataverse	doi:10.7910/DVN/N5YHLL	https://doi.org/10.7910/DVN/N5YHLL
weighted_ant_mersch_colony1_day13	data transformation	weighted_ant_mersch_colony1_day13.graphml	weighted_ant_mersch_colony1_day13.graphml	Harvard Dataverse	doi:10.7910/DVN/N5YHLL	https://doi.org/10.7910/DVN/N5YHLL
weighted_ant_mersch_colony1_day14	data transformation	weighted_ant_mersch_colony1_day14.graphml	weighted_ant_mersch_colony1_day14.graphml	Harvard Dataverse	doi:10.7910/DVN/N5YHLL	https://doi.org/10.7910/DVN/N5YHLL
weighted_ant_mersch_colony1_day15	data transformation	weighted_ant_mersch_colony1_day15.graphml	weighted_ant_mersch_colony1_day15.graphml	Harvard Dataverse	doi:10.7910/DVN/N5YHLL	https://doi.org/10.7910/DVN/N5YHLL
weighted_ant_mersch_colony1_day16	data transformation	weighted_ant_mersch_colony1_day16.graphml	weighted_ant_mersch_colony1_day16.graphml	Harvard Dataverse	doi:10.7910/DVN/N5YHLL	https://doi.org/10.7910/DVN/N5YHLL
weighted_ant_mersch_colony1_day17	data transformation	weighted_ant_mersch_colony1_day17.graphml	weighted_ant_mersch_colony1_day17.graphml	Harvard Dataverse	doi:10.7910/DVN/N5YHLL	https://doi.org/10.7910/DVN/N5YHLL
weighted_ant_mersch_colony1_day18	data transformation	weighted_ant_mersch_colony1_day18.graphml	weighted_ant_mersch_colony1_day18.graphml	Harvard Dataverse	doi:10.7910/DVN/N5YHLL	https://doi.org/10.7910/DVN/N5YHLL
weighted_ant_mersch_colony1_day19	data transformation	weighted_ant_mersch_colony1_day19.graphml	weighted_ant_mersch_colony1_day19.graphml	Harvard Dataverse	doi:10.7910/DVN/N5YHLL	https://doi.org/10.7910/DVN/N5YHLL
weighted_ant_mersch_colony1_day20	data transformation	weighted_ant_mersch_colony1_day20.graphml	weighted_ant_mersch_colony1_day20.graphml	Harvard Dataverse	doi:10.7910/DVN/N5YHLL	https://doi.org/10.7910/DVN/N5YHLL
weighted_ant_mersch_colony1_day21	data transformation	weighted_ant_mersch_colony1_day21.graphml	weighted_ant_mersch_colony1_day21.graphml	Harvard Dataverse	doi:10.7910/DVN/N5YHLL	https://doi.org/10.7910/DVN/N5YHLL
weighted_ant_mersch_colony1_day22	data transformation	weighted_ant_mersch_colony1_day22.graphml	weighted_ant_mersch_colony1_day22.graphml	Harvard Dataverse	doi:10.7910/DVN/N5YHLL	https://doi.org/10.7910/DVN/N5YHLL
weighted_ant_mersch_colony1_day23	data transformation	weighted_ant_mersch_colony1_day23.graphml	weighted_ant_mersch_colony1_day23.graphml	Harvard Dataverse	doi:10.7910/DVN/N5YHLL	https://doi.org/10.7910/DVN/N5YHLL
weighted_ant_mersch_colony1_day24	data transformation	weighted_ant_mersch_colony1_day24.graphml	weighted_ant_mersch_colony1_day24.graphml	Harvard Dataverse	doi:10.7910/DVN/N5YHLL	https://doi.org/10.7910/DVN/N5YHLL
weighted_ant_mersch_colony1_day25	data transformation	weighted_ant_mersch_colony1_day25.graphml	weighted_ant_mersch_colony1_day25.graphml	Harvard Dataverse	doi:10.7910/DVN/N5YHLL	https://doi.org/10.7910/DVN/N5YHLL
weighted_ant_mersch_colony1_day26	data transformation	weighted_ant_mersch_colony1_day26.graphml	weighted_ant_mersch_colony1_day26.graphml	Harvard Dataverse	doi:10.7910/DVN/N5YHLL	https://doi.org/10.7910/DVN/N5YHLL
weighted_ant_mersch_colony1_day27	data transformation	weighted_ant_mersch_colony1_day27.graphml	weighted_ant_mersch_colony1_day27.graphml	Harvard Dataverse	doi:10.7910/DVN/N5YHLL	https://doi.org/10.7910/DVN/N5YHLL
weighted_ant_mersch_colony1_day28	data transformation	weighted_ant_mersch_colony1_day28.graphml	weighted_ant_mersch_colony1_day28.graphml	Harvard Dataverse	doi:10.7910/DVN/N5YHLL	https://doi.org/10.7910/DVN/N5YHLL
weighted_ant_mersch_colony1_day29	data transformation	weighted_ant_mersch_colony1_day29.graphml	weighted_ant_mersch_colony1_day29.graphml	Harvard Dataverse	doi:10.7910/DVN/N5YHLL	https://doi.org/10.7910/DVN/N5YHLL
weighted_ant_mersch_colony1_day30	data transformation	weighted_ant_mersch_colony1_day30.graphml	weighted_ant_mersch_colony1_day30.graphml	Harvard Dataverse	doi:10.7910/DVN/N5YHLL	https://doi.org/10.7910/DVN/N5YHLL
weighted_ant_mersch_colony1_day31	data transformation	weighted_ant_mersch_colony1_day31.graphml	weighted_ant_mersch_colony1_day31.graphml	Harvard Dataverse	doi:10.7910/DVN/N5YHLL	https://doi.org/10.7910/DVN/N5YHLL
weighted_ant_mersch_colony1_day32	data transformation	weighted_ant_mersch_colony1_day32.graphml	weighted_ant_mersch_colony1_day32.graphml	Harvard Dataverse	doi:10.7910/DVN/N5YHLL	https://doi.org/10.7910/DVN/N5YHLL
weighted_ant_mersch_colony1_day33	data transformation	weighted_ant_mersch_colony1_day33.graphml	weighted_ant_mersch_colony1_day33.graphml	Harvard Dataverse	doi:10.7910/DVN/N5YHLL	https://doi.org/10.7910/DVN/N5YHLL
weighted_ant_mersch_colony1_day34	data transformation	weighted_ant_mersch_colony1_day34.graphml	weighted_ant_mersch_colony1_day34.graphml	Harvard Dataverse	doi:10.7910/DVN/N5YHLL	https://doi.org/10.7910/DVN/N5YHLL
weighted_ant_mersch_colony1_day35	data transformation	weighted_ant_mersch_colony1_day35.graphml	weighted_ant_mersch_colony1_day35.graphml	Harvard Dataverse	doi:10.7910/DVN/N5YHLL	https://doi.org/10.7910/DVN/N5YHLL
weighted_ant_mersch_colony1_day36	data transformation	weighted_ant_mersch_colony1_day36.graphml	weighted_ant_mersch_colony1_day36.graphml	Harvard Dataverse	doi:10.7910/DVN/N5YHLL	https://doi.org/10.7910/DVN/N5YHLL
weighted_ant_mersch_colony1_day37	data transformation	weighted_ant_mersch_colony1_day37.graphml	weighted_ant_mersch_colony1_day37.graphml	Harvard Dataverse	doi:10.7910/DVN/N5YHLL	https://doi.org/10.7910/DVN/N5YHLL
weighted_ant_mersch_colony1_day38	data transformation	weighted_ant_mersch_colony1_day38.graphml	weighted_ant_mersch_colony1_day38.graphml	Harvard Dataverse	doi:10.7910/DVN/N5YHLL	https://doi.org/10.7910/DVN/N5YHLL
weighted_ant_mersch_colony1_day39	data transformation	weighted_ant_mersch_colony1_day39.graphml	weighted_ant_mersch_colony1_day39.graphml	Harvard Dataverse	doi:10.7910/DVN/N5YHLL	https://doi.org/10.7910/DVN/N5YHLL
weighted_ant_mersch_colony1_day40	data transformation	weighted_ant_mersch_colony1_day40.graphml	weighted_ant_mersch_colony1_day40.graphml	Harvard Dataverse	doi:10.7910/DVN/N5YHLL	https://doi.org/10.7910/DVN/N5YHLL
weighted_ant_mersch_colony1_day41	data transformation	weighted_ant_mersch_colony1_day41.graphml	weighted_ant_mersch_colony1_day41.graphml	Harvard Dataverse	doi:10.7910/DVN/N5YHLL	https://doi.org/10.7910/DVN/N5YHLL
weighted_ant_mersch_colony2_day01	data transformation	weighted_ant_mersch_colony2_day01.graphml	weighted_ant_mersch_colony2_day01.graphml	Harvard Dataverse	doi:10.7910/DVN/N5YHLL	https://doi.org/10.7910/DVN/N5YHLL
weighted_ant_mersch_colony2_day02	data transformation	weighted_ant_mersch_colony2_day02.graphml	weighted_ant_mersch_colony2_day02.graphml	Harvard Dataverse	doi:10.7910/DVN/N5YHLL	https://doi.org/10.7910/DVN/N5YHLL
weighted_ant_mersch_colony2_day03	data transformation	weighted_ant_mersch_colony2_day03.graphml	weighted_ant_mersch_colony2_day03.graphml	Harvard Dataverse	doi:10.7910/DVN/N5YHLL	https://doi.org/10.7910/DVN/N5YHLL
weighted_ant_mersch_colony2_day04	data transformation	weighted_ant_mersch_colony2_day04.graphml	weighted_ant_mersch_colony2_day04.graphml	Harvard Dataverse	doi:10.7910/DVN/N5YHLL	https://doi.org/10.7910/DVN/N5YHLL
weighted_ant_mersch_colony2_day05	data transformation	weighted_ant_mersch_colony2_day05.graphml	weighted_ant_mersch_colony2_day05.graphml	Harvard Dataverse	doi:10.7910/DVN/N5YHLL	https://doi.org/10.7910/DVN/N5YHLL
weighted_ant_mersch_colony2_day06	data transformation	weighted_ant_mersch_colony2_day06.graphml	weighted_ant_mersch_colony2_day06.graphml	Harvard Dataverse	doi:10.7910/DVN/N5YHLL	https://doi.org/10.7910/DVN/N5YHLL
weighted_ant_mersch_colony2_day07	data transformation	weighted_ant_mersch_colony2_day07.graphml	weighted_ant_mersch_colony2_day07.graphml	Harvard Dataverse	doi:10.7910/DVN/N5YHLL	https://doi.org/10.7910/DVN/N5YHLL
weighted_ant_mersch_colony2_day08	data transformation	weighted_ant_mersch_colony2_day08.graphml	weighted_ant_mersch_colony2_day08.graphml	Harvard Dataverse	doi:10.7910/DVN/N5YHLL	https://doi.org/10.7910/DVN/N5YHLL
weighted_ant_mersch_colony2_day09	data transformation	weighted_ant_mersch_colony2_day09.graphml	weighted_ant_mersch_colony2_day09.graphml	Harvard Dataverse	doi:10.7910/DVN/N5YHLL	https://doi.org/10.7910/DVN/N5YHLL
weighted_ant_mersch_colony2_day10	data transformation	weighted_ant_mersch_colony2_day10.graphml	weighted_ant_mersch_colony2_day10.graphml	Harvard Dataverse	doi:10.7910/DVN/N5YHLL	https://doi.org/10.7910/DVN/N5YHLL
weighted_ant_mersch_colony2_day11	data transformation	weighted_ant_mersch_colony2_day11.graphml	weighted_ant_mersch_colony2_day11.graphml	Harvard Dataverse	doi:10.7910/DVN/N5YHLL	https://doi.org/10.7910/DVN/N5YHLL
weighted_ant_mersch_colony2_day12	data transformation	weighted_ant_mersch_colony2_day12.graphml	weighted_ant_mersch_colony2_day12.graphml	Harvard Dataverse	doi:10.7910/DVN/N5YHLL	https://doi.org/10.7910/DVN/N5YHLL
weighted_ant_mersch_colony2_day13	data transformation	weighted_ant_mersch_colony2_day13.graphml	weighted_ant_mersch_colony2_day13.graphml	Harvard Dataverse	doi:10.7910/DVN/N5YHLL	https://doi.org/10.7910/DVN/N5YHLL
weighted_ant_mersch_colony2_day14	data transformation	weighted_ant_mersch_colony2_day14.graphml	weighted_ant_mersch_colony2_day14.graphml	Harvard Dataverse	doi:10.7910/DVN/N5YHLL	https://doi.org/10.7910/DVN/N5YHLL
weighted_ant_mersch_colony2_day15	data transformation	weighted_ant_mersch_colony2_day15.graphml	weighted_ant_mersch_colony2_day15.graphml	Harvard Dataverse	doi:10.7910/DVN/N5YHLL	https://doi.org/10.7910/DVN/N5YHLL
weighted_ant_mersch_colony2_day16	data transformation	weighted_ant_mersch_colony2_day16.graphml	weighted_ant_mersch_colony2_day16.graphml	Harvard Dataverse	doi:10.7910/DVN/N5YHLL	https://doi.org/10.7910/DVN/N5YHLL
weighted_ant_mersch_colony2_day17	data transformation	weighted_ant_mersch_colony2_day17.graphml	weighted_ant_mersch_colony2_day17.graphml	Harvard Dataverse	doi:10.7910/DVN/N5YHLL	https://doi.org/10.7910/DVN/N5YHLL
weighted_ant_mersch_colony2_day18	data transformation	weighted_ant_mersch_colony2_day18.graphml	weighted_ant_mersch_colony2_day18.graphml	Harvard Dataverse	doi:10.7910/DVN/N5YHLL	https://doi.org/10.7910/DVN/N5YHLL
weighted_ant_mersch_colony2_day19	data transformation	weighted_ant_mersch_colony2_day19.graphml	weighted_ant_mersch_colony2_day19.graphml	Harvard Dataverse	doi:10.7910/DVN/N5YHLL	https://doi.org/10.7910/DVN/N5YHLL
weighted_ant_mersch_colony2_day20	data transformation	weighted_ant_mersch_colony2_day20.graphml	weighted_ant_mersch_colony2_day20.graphml	Harvard Dataverse	doi:10.7910/DVN/N5YHLL	https://doi.org/10.7910/DVN/N5YHLL
weighted_ant_mersch_colony2_day21	data transformation	weighted_ant_mersch_colony2_day21.graphml	weighted_ant_mersch_colony2_day21.graphml	Harvard Dataverse	doi:10.7910/DVN/N5YHLL	https://doi.org/10.7910/DVN/N5YHLL
weighted_ant_mersch_colony2_day22	data transformation	weighted_ant_mersch_colony2_day22.graphml	weighted_ant_mersch_colony2_day22.graphml	Harvard Dataverse	doi:10.7910/DVN/N5YHLL	https://doi.org/10.7910/DVN/N5YHLL
weighted_ant_mersch_colony2_day23	data transformation	weighted_ant_mersch_colony2_day23.graphml	weighted_ant_mersch_colony2_day23.graphml	Harvard Dataverse	doi:10.7910/DVN/N5YHLL	https://doi.org/10.7910/DVN/N5YHLL
weighted_ant_mersch_colony2_day24	data transformation	weighted_ant_mersch_colony2_day24.graphml	weighted_ant_mersch_colony2_day24.graphml	Harvard Dataverse	doi:10.7910/DVN/N5YHLL	https://doi.org/10.7910/DVN/N5YHLL
weighted_ant_mersch_colony2_day25	data transformation	weighted_ant_mersch_colony2_day25.graphml	weighted_ant_mersch_colony2_day25.graphml	Harvard Dataverse	doi:10.7910/DVN/N5YHLL	https://doi.org/10.7910/DVN/N5YHLL
weighted_ant_mersch_colony2_day26	data transformation	weighted_ant_mersch_colony2_day26.graphml	weighted_ant_mersch_colony2_day26.graphml	Harvard Dataverse	doi:10.7910/DVN/N5YHLL	https://doi.org/10.7910/DVN/N5YHLL
weighted_ant_mersch_colony2_day27	data transformation	weighted_ant_mersch_colony2_day27.graphml	weighted_ant_mersch_colony2_day27.graphml	Harvard Dataverse	doi:10.7910/DVN/N5YHLL	https://doi.org/10.7910/DVN/N5YHLL
weighted_ant_mersch_colony2_day28	data transformation	weighted_ant_mersch_colony2_day28.graphml	weighted_ant_mersch_colony2_day28.graphml	Harvard Dataverse	doi:10.7910/DVN/N5YHLL	https://doi.org/10.7910/DVN/N5YHLL
weighted_ant_mersch_colony2_day29	data transformation	weighted_ant_mersch_colony2_day29.graphml	weighted_ant_mersch_colony2_day29.graphml	Harvard Dataverse	doi:10.7910/DVN/N5YHLL	https://doi.org/10.7910/DVN/N5YHLL
weighted_ant_mersch_colony2_day30	data transformation	weighted_ant_mersch_colony2_day30.graphml	weighted_ant_mersch_colony2_day30.graphml	Harvard Dataverse	doi:10.7910/DVN/N5YHLL	https://doi.org/10.7910/DVN/N5YHLL
weighted_ant_mersch_colony2_day31	data transformation	weighted_ant_mersch_colony2_day31.graphml	weighted_ant_mersch_colony2_day31.graphml	Harvard Dataverse	doi:10.7910/DVN/N5YHLL	https://doi.org/10.7910/DVN/N5YHLL
weighted_ant_mersch_colony2_day32	data transformation	weighted_ant_mersch_colony2_day32.graphml	weighted_ant_mersch_colony2_day32.graphml	Harvard Dataverse	doi:10.7910/DVN/N5YHLL	https://doi.org/10.7910/DVN/N5YHLL
weighted_ant_mersch_colony2_day33	data transformation	weighted_ant_mersch_colony2_day33.graphml	weighted_ant_mersch_colony2_day33.graphml	Harvard Dataverse	doi:10.7910/DVN/N5YHLL	https://doi.org/10.7910/DVN/N5YHLL
weighted_ant_mersch_colony2_day34	data transformation	weighted_ant_mersch_colony2_day34.graphml	weighted_ant_mersch_colony2_day34.graphml	Harvard Dataverse	doi:10.7910/DVN/N5YHLL	https://doi.org/10.7910/DVN/N5YHLL
weighted_ant_mersch_colony2_day35	data transformation	weighted_ant_mersch_colony2_day35.graphml	weighted_ant_mersch_colony2_day35.graphml	Harvard Dataverse	doi:10.7910/DVN/N5YHLL	https://doi.org/10.7910/DVN/N5YHLL
weighted_ant_mersch_colony2_day36	data transformation	weighted_ant_mersch_colony2_day36.graphml	weighted_ant_mersch_colony2_day36.graphml	Harvard Dataverse	doi:10.7910/DVN/N5YHLL	https://doi.org/10.7910/DVN/N5YHLL
weighted_ant_mersch_colony2_day37	data transformation	weighted_ant_mersch_colony2_day37.graphml	weighted_ant_mersch_colony2_day37.graphml	Harvard Dataverse	doi:10.7910/DVN/N5YHLL	https://doi.org/10.7910/DVN/N5YHLL
weighted_ant_mersch_colony2_day38	data transformation	weighted_ant_mersch_colony2_day38.graphml	weighted_ant_mersch_colony2_day38.graphml	Harvard Dataverse	doi:10.7910/DVN/N5YHLL	https://doi.org/10.7910/DVN/N5YHLL
weighted_ant_mersch_colony2_day39	data transformation	weighted_ant_mersch_colony2_day39.graphml	weighted_ant_mersch_colony2_day39.graphml	Harvard Dataverse	doi:10.7910/DVN/N5YHLL	https://doi.org/10.7910/DVN/N5YHLL
weighted_ant_mersch_colony2_day40	data transformation	weighted_ant_mersch_colony2_day40.graphml	weighted_ant_mersch_colony2_day40.graphml	Harvard Dataverse	doi:10.7910/DVN/N5YHLL	https://doi.org/10.7910/DVN/N5YHLL
weighted_ant_mersch_colony2_day41	data transformation	weighted_ant_mersch_colony2_day41.graphml	weighted_ant_mersch_colony2_day41.graphml	Harvard Dataverse	doi:10.7910/DVN/N5YHLL	https://doi.org/10.7910/DVN/N5YHLL
weighted_ant_mersch_colony3_day01	data transformation	weighted_ant_mersch_colony3_day01.graphml	weighted_ant_mersch_colony3_day01.graphml	Harvard Dataverse	doi:10.7910/DVN/N5YHLL	https://doi.org/10.7910/DVN/N5YHLL
weighted_ant_mersch_colony3_day02	data transformation	weighted_ant_mersch_colony3_day02.graphml	weighted_ant_mersch_colony3_day02.graphml	Harvard Dataverse	doi:10.7910/DVN/N5YHLL	https://doi.org/10.7910/DVN/N5YHLL
weighted_ant_mersch_colony3_day03	data transformation	weighted_ant_mersch_colony3_day03.graphml	weighted_ant_mersch_colony3_day03.graphml	Harvard Dataverse	doi:10.7910/DVN/N5YHLL	https://doi.org/10.7910/DVN/N5YHLL
weighted_ant_mersch_colony3_day04	data transformation	weighted_ant_mersch_colony3_day04.graphml	weighted_ant_mersch_colony3_day04.graphml	Harvard Dataverse	doi:10.7910/DVN/N5YHLL	https://doi.org/10.7910/DVN/N5YHLL
weighted_ant_mersch_colony3_day05	data transformation	weighted_ant_mersch_colony3_day05.graphml	weighted_ant_mersch_colony3_day05.graphml	Harvard Dataverse	doi:10.7910/DVN/N5YHLL	https://doi.org/10.7910/DVN/N5YHLL
weighted_ant_mersch_colony3_day06	data transformation	weighted_ant_mersch_colony3_day06.graphml	weighted_ant_mersch_colony3_day06.graphml	Harvard Dataverse	doi:10.7910/DVN/N5YHLL	https://doi.org/10.7910/DVN/N5YHLL
weighted_ant_mersch_colony3_day07	data transformation	weighted_ant_mersch_colony3_day07.graphml	weighted_ant_mersch_colony3_day07.graphml	Harvard Dataverse	doi:10.7910/DVN/N5YHLL	https://doi.org/10.7910/DVN/N5YHLL
weighted_ant_mersch_colony3_day08	data transformation	weighted_ant_mersch_colony3_day08.graphml	weighted_ant_mersch_colony3_day08.graphml	Harvard Dataverse	doi:10.7910/DVN/N5YHLL	https://doi.org/10.7910/DVN/N5YHLL
weighted_ant_mersch_colony3_day09	data transformation	weighted_ant_mersch_colony3_day09.graphml	weighted_ant_mersch_colony3_day09.graphml	Harvard Dataverse	doi:10.7910/DVN/N5YHLL	https://doi.org/10.7910/DVN/N5YHLL
weighted_ant_mersch_colony3_day10	data transformation	weighted_ant_mersch_colony3_day10.graphml	weighted_ant_mersch_colony3_day10.graphml	Harvard Dataverse	doi:10.7910/DVN/N5YHLL	https://doi.org/10.7910/DVN/N5YHLL
weighted_ant_mersch_colony3_day11	data transformation	weighted_ant_mersch_colony3_day11.graphml	weighted_ant_mersch_colony3_day11.graphml	Harvard Dataverse	doi:10.7910/DVN/N5YHLL	https://doi.org/10.7910/DVN/N5YHLL
weighted_ant_mersch_colony3_day12	data transformation	weighted_ant_mersch_colony3_day12.graphml	weighted_ant_mersch_colony3_day12.graphml	Harvard Dataverse	doi:10.7910/DVN/N5YHLL	https://doi.org/10.7910/DVN/N5YHLL
weighted_ant_mersch_colony3_day13	data transformation	weighted_ant_mersch_colony3_day13.graphml	weighted_ant_mersch_colony3_day13.graphml	Harvard Dataverse	doi:10.7910/DVN/N5YHLL	https://doi.org/10.7910/DVN/N5YHLL
weighted_ant_mersch_colony3_day14	data transformation	weighted_ant_mersch_colony3_day14.graphml	weighted_ant_mersch_colony3_day14.graphml	Harvard Dataverse	doi:10.7910/DVN/N5YHLL	https://doi.org/10.7910/DVN/N5YHLL
weighted_ant_mersch_colony3_day15	data transformation	weighted_ant_mersch_colony3_day15.graphml	weighted_ant_mersch_colony3_day15.graphml	Harvard Dataverse	doi:10.7910/DVN/N5YHLL	https://doi.org/10.7910/DVN/N5YHLL
weighted_ant_mersch_colony3_day16	data transformation	weighted_ant_mersch_colony3_day16.graphml	weighted_ant_mersch_colony3_day16.graphml	Harvard Dataverse	doi:10.7910/DVN/N5YHLL	https://doi.org/10.7910/DVN/N5YHLL
weighted_ant_mersch_colony3_day17	data transformation	weighted_ant_mersch_colony3_day17.graphml	weighted_ant_mersch_colony3_day17.graphml	Harvard Dataverse	doi:10.7910/DVN/N5YHLL	https://doi.org/10.7910/DVN/N5YHLL
weighted_ant_mersch_colony3_day18	data transformation	weighted_ant_mersch_colony3_day18.graphml	weighted_ant_mersch_colony3_day18.graphml	Harvard Dataverse	doi:10.7910/DVN/N5YHLL	https://doi.org/10.7910/DVN/N5YHLL
weighted_ant_mersch_colony3_day19	data transformation	weighted_ant_mersch_colony3_day19.graphml	weighted_ant_mersch_colony3_day19.graphml	Harvard Dataverse	doi:10.7910/DVN/N5YHLL	https://doi.org/10.7910/DVN/N5YHLL
weighted_ant_mersch_colony3_day20	data transformation	weighted_ant_mersch_colony3_day20.graphml	weighted_ant_mersch_colony3_day20.graphml	Harvard Dataverse	doi:10.7910/DVN/N5YHLL	https://doi.org/10.7910/DVN/N5YHLL
weighted_ant_mersch_colony3_day21	data transformation	weighted_ant_mersch_colony3_day21.graphml	weighted_ant_mersch_colony3_day21.graphml	Harvard Dataverse	doi:10.7910/DVN/N5YHLL	https://doi.org/10.7910/DVN/N5YHLL
weighted_ant_mersch_colony3_day22	data transformation	weighted_ant_mersch_colony3_day22.graphml	weighted_ant_mersch_colony3_day22.graphml	Harvard Dataverse	doi:10.7910/DVN/N5YHLL	https://doi.org/10.7910/DVN/N5YHLL
weighted_ant_mersch_colony3_day23	data transformation	weighted_ant_mersch_colony3_day23.graphml	weighted_ant_mersch_colony3_day23.graphml	Harvard Dataverse	doi:10.7910/DVN/N5YHLL	https://doi.org/10.7910/DVN/N5YHLL
weighted_ant_mersch_colony3_day24	data transformation	weighted_ant_mersch_colony3_day24.graphml	weighted_ant_mersch_colony3_day24.graphml	Harvard Dataverse	doi:10.7910/DVN/N5YHLL	https://doi.org/10.7910/DVN/N5YHLL
weighted_ant_mersch_colony3_day25	data transformation	weighted_ant_mersch_colony3_day25.graphml	weighted_ant_mersch_colony3_day25.graphml	Harvard Dataverse	doi:10.7910/DVN/N5YHLL	https://doi.org/10.7910/DVN/N5YHLL
weighted_ant_mersch_colony3_day26	data transformation	weighted_ant_mersch_colony3_day26.graphml	weighted_ant_mersch_colony3_day26.graphml	Harvard Dataverse	doi:10.7910/DVN/N5YHLL	https://doi.org/10.7910/DVN/N5YHLL
weighted_ant_mersch_colony3_day27	data transformation	weighted_ant_mersch_colony3_day27.graphml	weighted_ant_mersch_colony3_day27.graphml	Harvard Dataverse	doi:10.7910/DVN/N5YHLL	https://doi.org/10.7910/DVN/N5YHLL
weighted_ant_mersch_colony3_day28	data transformation	weighted_ant_mersch_colony3_day28.graphml	weighted_ant_mersch_colony3_day28.graphml	Harvard Dataverse	doi:10.7910/DVN/N5YHLL	https://doi.org/10.7910/DVN/N5YHLL
weighted_ant_mersch_colony3_day29	data transformation	weighted_ant_mersch_colony3_day29.graphml	weighted_ant_mersch_colony3_day29.graphml	Harvard Dataverse	doi:10.7910/DVN/N5YHLL	https://doi.org/10.7910/DVN/N5YHLL
weighted_ant_mersch_colony3_day30	data transformation	weighted_ant_mersch_colony3_day30.graphml	weighted_ant_mersch_colony3_day30.graphml	Harvard Dataverse	doi:10.7910/DVN/N5YHLL	https://doi.org/10.7910/DVN/N5YHLL
weighted_ant_mersch_colony3_day31	data transformation	weighted_ant_mersch_colony3_day31.graphml	weighted_ant_mersch_colony3_day31.graphml	Harvard Dataverse	doi:10.7910/DVN/N5YHLL	https://doi.org/10.7910/DVN/N5YHLL
weighted_ant_mersch_colony3_day32	data transformation	weighted_ant_mersch_colony3_day32.graphml	weighted_ant_mersch_colony3_day32.graphml	Harvard Dataverse	doi:10.7910/DVN/N5YHLL	https://doi.org/10.7910/DVN/N5YHLL
weighted_ant_mersch_colony3_day33	data transformation	weighted_ant_mersch_colony3_day33.graphml	weighted_ant_mersch_colony3_day33.graphml	Harvard Dataverse	doi:10.7910/DVN/N5YHLL	https://doi.org/10.7910/DVN/N5YHLL
weighted_ant_mersch_colony3_day34	data transformation	weighted_ant_mersch_colony3_day34.graphml	weighted_ant_mersch_colony3_day34.graphml	Harvard Dataverse	doi:10.7910/DVN/N5YHLL	https://doi.org/10.7910/DVN/N5YHLL
weighted_ant_mersch_colony3_day35	data transformation	weighted_ant_mersch_colony3_day35.graphml	weighted_ant_mersch_colony3_day35.graphml	Harvard Dataverse	doi:10.7910/DVN/N5YHLL	https://doi.org/10.7910/DVN/N5YHLL
weighted_ant_mersch_colony3_day36	data transformation	weighted_ant_mersch_colony3_day36.graphml	weighted_ant_mersch_colony3_day36.graphml	Harvard Dataverse	doi:10.7910/DVN/N5YHLL	https://doi.org/10.7910/DVN/N5YHLL
weighted_ant_mersch_colony3_day37	data transformation	weighted_ant_mersch_colony3_day37.graphml	weighted_ant_mersch_colony3_day37.graphml	Harvard Dataverse	doi:10.7910/DVN/N5YHLL	https://doi.org/10.7910/DVN/N5YHLL
weighted_ant_mersch_colony3_day38	data transformation	weighted_ant_mersch_colony3_day38.graphml	weighted_ant_mersch_colony3_day38.graphml	Harvard Dataverse	doi:10.7910/DVN/N5YHLL	https://doi.org/10.7910/DVN/N5YHLL
weighted_ant_mersch_colony3_day39	data transformation	weighted_ant_mersch_colony3_day39.graphml	weighted_ant_mersch_colony3_day39.graphml	Harvard Dataverse	doi:10.7910/DVN/N5YHLL	https://doi.org/10.7910/DVN/N5YHLL
weighted_ant_mersch_colony3_day40	data transformation	weighted_ant_mersch_colony3_day40.graphml	weighted_ant_mersch_colony3_day40.graphml	Harvard Dataverse	doi:10.7910/DVN/N5YHLL	https://doi.org/10.7910/DVN/N5YHLL
weighted_ant_mersch_colony3_day41	data transformation	weighted_ant_mersch_colony3_day41.graphml	weighted_ant_mersch_colony3_day41.graphml	Harvard Dataverse	doi:10.7910/DVN/N5YHLL	https://doi.org/10.7910/DVN/N5YHLL
weighted_ant_mersch_colony4_day01	data transformation	weighted_ant_mersch_colony4_day01.graphml	weighted_ant_mersch_colony4_day01.graphml	Harvard Dataverse	doi:10.7910/DVN/N5YHLL	https://doi.org/10.7910/DVN/N5YHLL
weighted_ant_mersch_colony4_day02	data transformation	weighted_ant_mersch_colony4_day02.graphml	weighted_ant_mersch_colony4_day02.graphml	Harvard Dataverse	doi:10.7910/DVN/N5YHLL	https://doi.org/10.7910/DVN/N5YHLL
weighted_ant_mersch_colony4_day03	data transformation	weighted_ant_mersch_colony4_day03.graphml	weighted_ant_mersch_colony4_day03.graphml	Harvard Dataverse	doi:10.7910/DVN/N5YHLL	https://doi.org/10.7910/DVN/N5YHLL
weighted_ant_mersch_colony4_day04	data transformation	weighted_ant_mersch_colony4_day04.graphml	weighted_ant_mersch_colony4_day04.graphml	Harvard Dataverse	doi:10.7910/DVN/N5YHLL	https://doi.org/10.7910/DVN/N5YHLL
weighted_ant_mersch_colony4_day05	data transformation	weighted_ant_mersch_colony4_day05.graphml	weighted_ant_mersch_colony4_day05.graphml	Harvard Dataverse	doi:10.7910/DVN/N5YHLL	https://doi.org/10.7910/DVN/N5YHLL
weighted_ant_mersch_colony4_day06	data transformation	weighted_ant_mersch_colony4_day06.graphml	weighted_ant_mersch_colony4_day06.graphml	Harvard Dataverse	doi:10.7910/DVN/N5YHLL	https://doi.org/10.7910/DVN/N5YHLL
weighted_ant_mersch_colony4_day07	data transformation	weighted_ant_mersch_colony4_day07.graphml	weighted_ant_mersch_colony4_day07.graphml	Harvard Dataverse	doi:10.7910/DVN/N5YHLL	https://doi.org/10.7910/DVN/N5YHLL
weighted_ant_mersch_colony4_day08	data transformation	weighted_ant_mersch_colony4_day08.graphml	weighted_ant_mersch_colony4_day08.graphml	Harvard Dataverse	doi:10.7910/DVN/N5YHLL	https://doi.org/10.7910/DVN/N5YHLL
weighted_ant_mersch_colony4_day09	data transformation	weighted_ant_mersch_colony4_day09.graphml	weighted_ant_mersch_colony4_day09.graphml	Harvard Dataverse	doi:10.7910/DVN/N5YHLL	https://doi.org/10.7910/DVN/N5YHLL
weighted_ant_mersch_colony4_day10	data transformation	weighted_ant_mersch_colony4_day10.graphml	weighted_ant_mersch_colony4_day10.graphml	Harvard Dataverse	doi:10.7910/DVN/N5YHLL	https://doi.org/10.7910/DVN/N5YHLL
weighted_ant_mersch_colony4_day11	data transformation	weighted_ant_mersch_colony4_day11.graphml	weighted_ant_mersch_colony4_day11.graphml	Harvard Dataverse	doi:10.7910/DVN/N5YHLL	https://doi.org/10.7910/DVN/N5YHLL
weighted_ant_mersch_colony4_day12	data transformation	weighted_ant_mersch_colony4_day12.graphml	weighted_ant_mersch_colony4_day12.graphml	Harvard Dataverse	doi:10.7910/DVN/N5YHLL	https://doi.org/10.7910/DVN/N5YHLL
weighted_ant_mersch_colony4_day13	data transformation	weighted_ant_mersch_colony4_day13.graphml	weighted_ant_mersch_colony4_day13.graphml	Harvard Dataverse	doi:10.7910/DVN/N5YHLL	https://doi.org/10.7910/DVN/N5YHLL
weighted_ant_mersch_colony4_day14	data transformation	weighted_ant_mersch_colony4_day14.graphml	weighted_ant_mersch_colony4_day14.graphml	Harvard Dataverse	doi:10.7910/DVN/N5YHLL	https://doi.org/10.7910/DVN/N5YHLL
weighted_ant_mersch_colony4_day15	data transformation	weighted_ant_mersch_colony4_day15.graphml	weighted_ant_mersch_colony4_day15.graphml	Harvard Dataverse	doi:10.7910/DVN/N5YHLL	https://doi.org/10.7910/DVN/N5YHLL
weighted_ant_mersch_colony4_day16	data transformation	weighted_ant_mersch_colony4_day16.graphml	weighted_ant_mersch_colony4_day16.graphml	Harvard Dataverse	doi:10.7910/DVN/N5YHLL	https://doi.org/10.7910/DVN/N5YHLL
weighted_ant_mersch_colony4_day17	data transformation	weighted_ant_mersch_colony4_day17.graphml	weighted_ant_mersch_colony4_day17.graphml	Harvard Dataverse	doi:10.7910/DVN/N5YHLL	https://doi.org/10.7910/DVN/N5YHLL
weighted_ant_mersch_colony4_day18	data transformation	weighted_ant_mersch_colony4_day18.graphml	weighted_ant_mersch_colony4_day18.graphml	Harvard Dataverse	doi:10.7910/DVN/N5YHLL	https://doi.org/10.7910/DVN/N5YHLL
weighted_ant_mersch_colony4_day19	data transformation	weighted_ant_mersch_colony4_day19.graphml	weighted_ant_mersch_colony4_day19.graphml	Harvard Dataverse	doi:10.7910/DVN/N5YHLL	https://doi.org/10.7910/DVN/N5YHLL
weighted_ant_mersch_colony4_day20	data transformation	weighted_ant_mersch_colony4_day20.graphml	weighted_ant_mersch_colony4_day20.graphml	Harvard Dataverse	doi:10.7910/DVN/N5YHLL	https://doi.org/10.7910/DVN/N5YHLL
weighted_ant_mersch_colony4_day21	data transformation	weighted_ant_mersch_colony4_day21.graphml	weighted_ant_mersch_colony4_day21.graphml	Harvard Dataverse	doi:10.7910/DVN/N5YHLL	https://doi.org/10.7910/DVN/N5YHLL
weighted_ant_mersch_colony4_day22	data transformation	weighted_ant_mersch_colony4_day22.graphml	weighted_ant_mersch_colony4_day22.graphml	Harvard Dataverse	doi:10.7910/DVN/N5YHLL	https://doi.org/10.7910/DVN/N5YHLL
weighted_ant_mersch_colony4_day23	data transformation	weighted_ant_mersch_colony4_day23.graphml	weighted_ant_mersch_colony4_day23.graphml	Harvard Dataverse	doi:10.7910/DVN/N5YHLL	https://doi.org/10.7910/DVN/N5YHLL
weighted_ant_mersch_colony4_day24	data transformation	weighted_ant_mersch_colony4_day24.graphml	weighted_ant_mersch_colony4_day24.graphml	Harvard Dataverse	doi:10.7910/DVN/N5YHLL	https://doi.org/10.7910/DVN/N5YHLL
weighted_ant_mersch_colony4_day25	data transformation	weighted_ant_mersch_colony4_day25.graphml	weighted_ant_mersch_colony4_day25.graphml	Harvard Dataverse	doi:10.7910/DVN/N5YHLL	https://doi.org/10.7910/DVN/N5YHLL
weighted_ant_mersch_colony4_day26	data transformation	weighted_ant_mersch_colony4_day26.graphml	weighted_ant_mersch_colony4_day26.graphml	Harvard Dataverse	doi:10.7910/DVN/N5YHLL	https://doi.org/10.7910/DVN/N5YHLL
weighted_ant_mersch_colony4_day27	data transformation	weighted_ant_mersch_colony4_day27.graphml	weighted_ant_mersch_colony4_day27.graphml	Harvard Dataverse	doi:10.7910/DVN/N5YHLL	https://doi.org/10.7910/DVN/N5YHLL
weighted_ant_mersch_colony4_day28	data transformation	weighted_ant_mersch_colony4_day28.graphml	weighted_ant_mersch_colony4_day28.graphml	Harvard Dataverse	doi:10.7910/DVN/N5YHLL	https://doi.org/10.7910/DVN/N5YHLL
weighted_ant_mersch_colony4_day29	data transformation	weighted_ant_mersch_colony4_day29.graphml	weighted_ant_mersch_colony4_day29.graphml	Harvard Dataverse	doi:10.7910/DVN/N5YHLL	https://doi.org/10.7910/DVN/N5YHLL
weighted_ant_mersch_colony4_day30	data transformation	weighted_ant_mersch_colony4_day30.graphml	weighted_ant_mersch_colony4_day30.graphml	Harvard Dataverse	doi:10.7910/DVN/N5YHLL	https://doi.org/10.7910/DVN/N5YHLL
weighted_ant_mersch_colony4_day31	data transformation	weighted_ant_mersch_colony4_day31.graphml	weighted_ant_mersch_colony4_day31.graphml	Harvard Dataverse	doi:10.7910/DVN/N5YHLL	https://doi.org/10.7910/DVN/N5YHLL
weighted_ant_mersch_colony4_day32	data transformation	weighted_ant_mersch_colony4_day32.graphml	weighted_ant_mersch_colony4_day32.graphml	Harvard Dataverse	doi:10.7910/DVN/N5YHLL	https://doi.org/10.7910/DVN/N5YHLL
weighted_ant_mersch_colony4_day33	data transformation	weighted_ant_mersch_colony4_day33.graphml	weighted_ant_mersch_colony4_day33.graphml	Harvard Dataverse	doi:10.7910/DVN/N5YHLL	https://doi.org/10.7910/DVN/N5YHLL
weighted_ant_mersch_colony4_day34	data transformation	weighted_ant_mersch_colony4_day34.graphml	weighted_ant_mersch_colony4_day34.graphml	Harvard Dataverse	doi:10.7910/DVN/N5YHLL	https://doi.org/10.7910/DVN/N5YHLL
weighted_ant_mersch_colony4_day35	data transformation	weighted_ant_mersch_colony4_day35.graphml	weighted_ant_mersch_colony4_day35.graphml	Harvard Dataverse	doi:10.7910/DVN/N5YHLL	https://doi.org/10.7910/DVN/N5YHLL
weighted_ant_mersch_colony4_day36	data transformation	weighted_ant_mersch_colony4_day36.graphml	weighted_ant_mersch_colony4_day36.graphml	Harvard Dataverse	doi:10.7910/DVN/N5YHLL	https://doi.org/10.7910/DVN/N5YHLL
weighted_ant_mersch_colony4_day37	data transformation	weighted_ant_mersch_colony4_day37.graphml	weighted_ant_mersch_colony4_day37.graphml	Harvard Dataverse	doi:10.7910/DVN/N5YHLL	https://doi.org/10.7910/DVN/N5YHLL
weighted_ant_mersch_colony4_day38	data transformation	weighted_ant_mersch_colony4_day38.graphml	weighted_ant_mersch_colony4_day38.graphml	Harvard Dataverse	doi:10.7910/DVN/N5YHLL	https://doi.org/10.7910/DVN/N5YHLL
weighted_ant_mersch_colony4_day39	data transformation	weighted_ant_mersch_colony4_day39.graphml	weighted_ant_mersch_colony4_day39.graphml	Harvard Dataverse	doi:10.7910/DVN/N5YHLL	https://doi.org/10.7910/DVN/N5YHLL
weighted_ant_mersch_colony4_day40	data transformation	weighted_ant_mersch_colony4_day40.graphml	weighted_ant_mersch_colony4_day40.graphml	Harvard Dataverse	doi:10.7910/DVN/N5YHLL	https://doi.org/10.7910/DVN/N5YHLL
weighted_ant_mersch_colony4_day41	data transformation	weighted_ant_mersch_colony4_day41.graphml	weighted_ant_mersch_colony4_day41.graphml	Harvard Dataverse	doi:10.7910/DVN/N5YHLL	https://doi.org/10.7910/DVN/N5YHLL
weighted_ant_mersch_colony5_day01	data transformation	weighted_ant_mersch_colony5_day01.graphml	weighted_ant_mersch_colony5_day01.graphml	Harvard Dataverse	doi:10.7910/DVN/N5YHLL	https://doi.org/10.7910/DVN/N5YHLL
weighted_ant_mersch_colony5_day02	data transformation	weighted_ant_mersch_colony5_day02.graphml	weighted_ant_mersch_colony5_day02.graphml	Harvard Dataverse	doi:10.7910/DVN/N5YHLL	https://doi.org/10.7910/DVN/N5YHLL
weighted_ant_mersch_colony5_day03	data transformation	weighted_ant_mersch_colony5_day03.graphml	weighted_ant_mersch_colony5_day03.graphml	Harvard Dataverse	doi:10.7910/DVN/N5YHLL	https://doi.org/10.7910/DVN/N5YHLL
weighted_ant_mersch_colony5_day04	data transformation	weighted_ant_mersch_colony5_day04.graphml	weighted_ant_mersch_colony5_day04.graphml	Harvard Dataverse	doi:10.7910/DVN/N5YHLL	https://doi.org/10.7910/DVN/N5YHLL
weighted_ant_mersch_colony5_day05	data transformation	weighted_ant_mersch_colony5_day05.graphml	weighted_ant_mersch_colony5_day05.graphml	Harvard Dataverse	doi:10.7910/DVN/N5YHLL	https://doi.org/10.7910/DVN/N5YHLL
weighted_ant_mersch_colony5_day06	data transformation	weighted_ant_mersch_colony5_day06.graphml	weighted_ant_mersch_colony5_day06.graphml	Harvard Dataverse	doi:10.7910/DVN/N5YHLL	https://doi.org/10.7910/DVN/N5YHLL
weighted_ant_mersch_colony5_day07	data transformation	weighted_ant_mersch_colony5_day07.graphml	weighted_ant_mersch_colony5_day07.graphml	Harvard Dataverse	doi:10.7910/DVN/N5YHLL	https://doi.org/10.7910/DVN/N5YHLL
weighted_ant_mersch_colony5_day08	data transformation	weighted_ant_mersch_colony5_day08.graphml	weighted_ant_mersch_colony5_day08.graphml	Harvard Dataverse	doi:10.7910/DVN/N5YHLL	https://doi.org/10.7910/DVN/N5YHLL
weighted_ant_mersch_colony5_day09	data transformation	weighted_ant_mersch_colony5_day09.graphml	weighted_ant_mersch_colony5_day09.graphml	Harvard Dataverse	doi:10.7910/DVN/N5YHLL	https://doi.org/10.7910/DVN/N5YHLL
weighted_ant_mersch_colony5_day10	data transformation	weighted_ant_mersch_colony5_day10.graphml	weighted_ant_mersch_colony5_day10.graphml	Harvard Dataverse	doi:10.7910/DVN/N5YHLL	https://doi.org/10.7910/DVN/N5YHLL
weighted_ant_mersch_colony5_day11	data transformation	weighted_ant_mersch_colony5_day11.graphml	weighted_ant_mersch_colony5_day11.graphml	Harvard Dataverse	doi:10.7910/DVN/N5YHLL	https://doi.org/10.7910/DVN/N5YHLL
weighted_ant_mersch_colony5_day12	data transformation	weighted_ant_mersch_colony5_day12.graphml	weighted_ant_mersch_colony5_day12.graphml	Harvard Dataverse	doi:10.7910/DVN/N5YHLL	https://doi.org/10.7910/DVN/N5YHLL
weighted_ant_mersch_colony5_day13	data transformation	weighted_ant_mersch_colony5_day13.graphml	weighted_ant_mersch_colony5_day13.graphml	Harvard Dataverse	doi:10.7910/DVN/N5YHLL	https://doi.org/10.7910/DVN/N5YHLL
weighted_ant_mersch_colony5_day14	data transformation	weighted_ant_mersch_colony5_day14.graphml	weighted_ant_mersch_colony5_day14.graphml	Harvard Dataverse	doi:10.7910/DVN/N5YHLL	https://doi.org/10.7910/DVN/N5YHLL
weighted_ant_mersch_colony5_day15	data transformation	weighted_ant_mersch_colony5_day15.graphml	weighted_ant_mersch_colony5_day15.graphml	Harvard Dataverse	doi:10.7910/DVN/N5YHLL	https://doi.org/10.7910/DVN/N5YHLL
weighted_ant_mersch_colony5_day16	data transformation	weighted_ant_mersch_colony5_day16.graphml	weighted_ant_mersch_colony5_day16.graphml	Harvard Dataverse	doi:10.7910/DVN/N5YHLL	https://doi.org/10.7910/DVN/N5YHLL
weighted_ant_mersch_colony5_day17	data transformation	weighted_ant_mersch_colony5_day17.graphml	weighted_ant_mersch_colony5_day17.graphml	Harvard Dataverse	doi:10.7910/DVN/N5YHLL	https://doi.org/10.7910/DVN/N5YHLL
weighted_ant_mersch_colony5_day18	data transformation	weighted_ant_mersch_colony5_day18.graphml	weighted_ant_mersch_colony5_day18.graphml	Harvard Dataverse	doi:10.7910/DVN/N5YHLL	https://doi.org/10.7910/DVN/N5YHLL
weighted_ant_mersch_colony5_day19	data transformation	weighted_ant_mersch_colony5_day19.graphml	weighted_ant_mersch_colony5_day19.graphml	Harvard Dataverse	doi:10.7910/DVN/N5YHLL	https://doi.org/10.7910/DVN/N5YHLL
weighted_ant_mersch_colony5_day20	data transformation	weighted_ant_mersch_colony5_day20.graphml	weighted_ant_mersch_colony5_day20.graphml	Harvard Dataverse	doi:10.7910/DVN/N5YHLL	https://doi.org/10.7910/DVN/N5YHLL
weighted_ant_mersch_colony5_day21	data transformation	weighted_ant_mersch_colony5_day21.graphml	weighted_ant_mersch_colony5_day21.graphml	Harvard Dataverse	doi:10.7910/DVN/N5YHLL	https://doi.org/10.7910/DVN/N5YHLL
weighted_ant_mersch_colony5_day22	data transformation	weighted_ant_mersch_colony5_day22.graphml	weighted_ant_mersch_colony5_day22.graphml	Harvard Dataverse	doi:10.7910/DVN/N5YHLL	https://doi.org/10.7910/DVN/N5YHLL
weighted_ant_mersch_colony5_day23	data transformation	weighted_ant_mersch_colony5_day23.graphml	weighted_ant_mersch_colony5_day23.graphml	Harvard Dataverse	doi:10.7910/DVN/N5YHLL	https://doi.org/10.7910/DVN/N5YHLL
weighted_ant_mersch_colony5_day24	data transformation	weighted_ant_mersch_colony5_day24.graphml	weighted_ant_mersch_colony5_day24.graphml	Harvard Dataverse	doi:10.7910/DVN/N5YHLL	https://doi.org/10.7910/DVN/N5YHLL
weighted_ant_mersch_colony5_day25	data transformation	weighted_ant_mersch_colony5_day25.graphml	weighted_ant_mersch_colony5_day25.graphml	Harvard Dataverse	doi:10.7910/DVN/N5YHLL	https://doi.org/10.7910/DVN/N5YHLL
weighted_ant_mersch_colony5_day26	data transformation	weighted_ant_mersch_colony5_day26.graphml	weighted_ant_mersch_colony5_day26.graphml	Harvard Dataverse	doi:10.7910/DVN/N5YHLL	https://doi.org/10.7910/DVN/N5YHLL
weighted_ant_mersch_colony5_day27	data transformation	weighted_ant_mersch_colony5_day27.graphml	weighted_ant_mersch_colony5_day27.graphml	Harvard Dataverse	doi:10.7910/DVN/N5YHLL	https://doi.org/10.7910/DVN/N5YHLL
weighted_ant_mersch_colony5_day28	data transformation	weighted_ant_mersch_colony5_day28.graphml	weighted_ant_mersch_colony5_day28.graphml	Harvard Dataverse	doi:10.7910/DVN/N5YHLL	https://doi.org/10.7910/DVN/N5YHLL
weighted_ant_mersch_colony5_day29	data transformation	weighted_ant_mersch_colony5_day29.graphml	weighted_ant_mersch_colony5_day29.graphml	Harvard Dataverse	doi:10.7910/DVN/N5YHLL	https://doi.org/10.7910/DVN/N5YHLL
weighted_ant_mersch_colony5_day30	data transformation	weighted_ant_mersch_colony5_day30.graphml	weighted_ant_mersch_colony5_day30.graphml	Harvard Dataverse	doi:10.7910/DVN/N5YHLL	https://doi.org/10.7910/DVN/N5YHLL
weighted_ant_mersch_colony5_day31	data transformation	weighted_ant_mersch_colony5_day31.graphml	weighted_ant_mersch_colony5_day31.graphml	Harvard Dataverse	doi:10.7910/DVN/N5YHLL	https://doi.org/10.7910/DVN/N5YHLL
weighted_ant_mersch_colony5_day32	data transformation	weighted_ant_mersch_colony5_day32.graphml	weighted_ant_mersch_colony5_day32.graphml	Harvard Dataverse	doi:10.7910/DVN/N5YHLL	https://doi.org/10.7910/DVN/N5YHLL
weighted_ant_mersch_colony5_day33	data transformation	weighted_ant_mersch_colony5_day33.graphml	weighted_ant_mersch_colony5_day33.graphml	Harvard Dataverse	doi:10.7910/DVN/N5YHLL	https://doi.org/10.7910/DVN/N5YHLL
weighted_ant_mersch_colony5_day34	data transformation	weighted_ant_mersch_colony5_day34.graphml	weighted_ant_mersch_colony5_day34.graphml	Harvard Dataverse	doi:10.7910/DVN/N5YHLL	https://doi.org/10.7910/DVN/N5YHLL
weighted_ant_mersch_colony5_day35	data transformation	weighted_ant_mersch_colony5_day35.graphml	weighted_ant_mersch_colony5_day35.graphml	Harvard Dataverse	doi:10.7910/DVN/N5YHLL	https://doi.org/10.7910/DVN/N5YHLL
weighted_ant_mersch_colony5_day36	data transformation	weighted_ant_mersch_colony5_day36.graphml	weighted_ant_mersch_colony5_day36.graphml	Harvard Dataverse	doi:10.7910/DVN/N5YHLL	https://doi.org/10.7910/DVN/N5YHLL
weighted_ant_mersch_colony5_day37	data transformation	weighted_ant_mersch_colony5_day37.graphml	weighted_ant_mersch_colony5_day37.graphml	Harvard Dataverse	doi:10.7910/DVN/N5YHLL	https://doi.org/10.7910/DVN/N5YHLL
weighted_ant_mersch_colony5_day38	data transformation	weighted_ant_mersch_colony5_day38.graphml	weighted_ant_mersch_colony5_day38.graphml	Harvard Dataverse	doi:10.7910/DVN/N5YHLL	https://doi.org/10.7910/DVN/N5YHLL
weighted_ant_mersch_colony5_day39	data transformation	weighted_ant_mersch_colony5_day39.graphml	weighted_ant_mersch_colony5_day39.graphml	Harvard Dataverse	doi:10.7910/DVN/N5YHLL	https://doi.org/10.7910/DVN/N5YHLL
weighted_ant_mersch_colony5_day40	data transformation	weighted_ant_mersch_colony5_day40.graphml	weighted_ant_mersch_colony5_day40.graphml	Harvard Dataverse	doi:10.7910/DVN/N5YHLL	https://doi.org/10.7910/DVN/N5YHLL
weighted_ant_mersch_colony5_day41	data transformation	weighted_ant_mersch_colony5_day41.graphml	weighted_ant_mersch_colony5_day41.graphml	Harvard Dataverse	doi:10.7910/DVN/N5YHLL	https://doi.org/10.7910/DVN/N5YHLL
weighted_ant_mersch_colony6_day01	data transformation	weighted_ant_mersch_colony6_day01.graphml	weighted_ant_mersch_colony6_day01.graphml	Harvard Dataverse	doi:10.7910/DVN/N5YHLL	https://doi.org/10.7910/DVN/N5YHLL
weighted_ant_mersch_colony6_day02	data transformation	weighted_ant_mersch_colony6_day02.graphml	weighted_ant_mersch_colony6_day02.graphml	Harvard Dataverse	doi:10.7910/DVN/N5YHLL	https://doi.org/10.7910/DVN/N5YHLL
weighted_ant_mersch_colony6_day03	data transformation	weighted_ant_mersch_colony6_day03.graphml	weighted_ant_mersch_colony6_day03.graphml	Harvard Dataverse	doi:10.7910/DVN/N5YHLL	https://doi.org/10.7910/DVN/N5YHLL
weighted_ant_mersch_colony6_day04	data transformation	weighted_ant_mersch_colony6_day04.graphml	weighted_ant_mersch_colony6_day04.graphml	Harvard Dataverse	doi:10.7910/DVN/N5YHLL	https://doi.org/10.7910/DVN/N5YHLL
weighted_ant_mersch_colony6_day05	data transformation	weighted_ant_mersch_colony6_day05.graphml	weighted_ant_mersch_colony6_day05.graphml	Harvard Dataverse	doi:10.7910/DVN/N5YHLL	https://doi.org/10.7910/DVN/N5YHLL
weighted_ant_mersch_colony6_day06	data transformation	weighted_ant_mersch_colony6_day06.graphml	weighted_ant_mersch_colony6_day06.graphml	Harvard Dataverse	doi:10.7910/DVN/N5YHLL	https://doi.org/10.7910/DVN/N5YHLL
weighted_ant_mersch_colony6_day07	data transformation	weighted_ant_mersch_colony6_day07.graphml	weighted_ant_mersch_colony6_day07.graphml	Harvard Dataverse	doi:10.7910/DVN/N5YHLL	https://doi.org/10.7910/DVN/N5YHLL
weighted_ant_mersch_colony6_day08	data transformation	weighted_ant_mersch_colony6_day08.graphml	weighted_ant_mersch_colony6_day08.graphml	Harvard Dataverse	doi:10.7910/DVN/N5YHLL	https://doi.org/10.7910/DVN/N5YHLL
weighted_ant_mersch_colony6_day09	data transformation	weighted_ant_mersch_colony6_day09.graphml	weighted_ant_mersch_colony6_day09.graphml	Harvard Dataverse	doi:10.7910/DVN/N5YHLL	https://doi.org/10.7910/DVN/N5YHLL
weighted_ant_mersch_colony6_day10	data transformation	weighted_ant_mersch_colony6_day10.graphml	weighted_ant_mersch_colony6_day10.graphml	Harvard Dataverse	doi:10.7910/DVN/N5YHLL	https://doi.org/10.7910/DVN/N5YHLL
weighted_ant_mersch_colony6_day11	data transformation	weighted_ant_mersch_colony6_day11.graphml	weighted_ant_mersch_colony6_day11.graphml	Harvard Dataverse	doi:10.7910/DVN/N5YHLL	https://doi.org/10.7910/DVN/N5YHLL
weighted_ant_mersch_colony6_day12	data transformation	weighted_ant_mersch_colony6_day12.graphml	weighted_ant_mersch_colony6_day12.graphml	Harvard Dataverse	doi:10.7910/DVN/N5YHLL	https://doi.org/10.7910/DVN/N5YHLL
weighted_ant_mersch_colony6_day13	data transformation	weighted_ant_mersch_colony6_day13.graphml	weighted_ant_mersch_colony6_day13.graphml	Harvard Dataverse	doi:10.7910/DVN/N5YHLL	https://doi.org/10.7910/DVN/N5YHLL
weighted_ant_mersch_colony6_day14	data transformation	weighted_ant_mersch_colony6_day14.graphml	weighted_ant_mersch_colony6_day14.graphml	Harvard Dataverse	doi:10.7910/DVN/N5YHLL	https://doi.org/10.7910/DVN/N5YHLL
weighted_ant_mersch_colony6_day15	data transformation	weighted_ant_mersch_colony6_day15.graphml	weighted_ant_mersch_colony6_day15.graphml	Harvard Dataverse	doi:10.7910/DVN/N5YHLL	https://doi.org/10.7910/DVN/N5YHLL
weighted_ant_mersch_colony6_day16	data transformation	weighted_ant_mersch_colony6_day16.graphml	weighted_ant_mersch_colony6_day16.graphml	Harvard Dataverse	doi:10.7910/DVN/N5YHLL	https://doi.org/10.7910/DVN/N5YHLL
weighted_ant_mersch_colony6_day17	data transformation	weighted_ant_mersch_colony6_day17.graphml	weighted_ant_mersch_colony6_day17.graphml	Harvard Dataverse	doi:10.7910/DVN/N5YHLL	https://doi.org/10.7910/DVN/N5YHLL
weighted_ant_mersch_colony6_day18	data transformation	weighted_ant_mersch_colony6_day18.graphml	weighted_ant_mersch_colony6_day18.graphml	Harvard Dataverse	doi:10.7910/DVN/N5YHLL	https://doi.org/10.7910/DVN/N5YHLL
weighted_ant_mersch_colony6_day19	data transformation	weighted_ant_mersch_colony6_day19.graphml	weighted_ant_mersch_colony6_day19.graphml	Harvard Dataverse	doi:10.7910/DVN/N5YHLL	https://doi.org/10.7910/DVN/N5YHLL
weighted_ant_mersch_colony6_day20	data transformation	weighted_ant_mersch_colony6_day20.graphml	weighted_ant_mersch_colony6_day20.graphml	Harvard Dataverse	doi:10.7910/DVN/N5YHLL	https://doi.org/10.7910/DVN/N5YHLL
weighted_ant_mersch_colony6_day21	data transformation	weighted_ant_mersch_colony6_day21.graphml	weighted_ant_mersch_colony6_day21.graphml	Harvard Dataverse	doi:10.7910/DVN/N5YHLL	https://doi.org/10.7910/DVN/N5YHLL
weighted_ant_mersch_colony6_day22	data transformation	weighted_ant_mersch_colony6_day22.graphml	weighted_ant_mersch_colony6_day22.graphml	Harvard Dataverse	doi:10.7910/DVN/N5YHLL	https://doi.org/10.7910/DVN/N5YHLL
weighted_ant_mersch_colony6_day23	data transformation	weighted_ant_mersch_colony6_day23.graphml	weighted_ant_mersch_colony6_day23.graphml	Harvard Dataverse	doi:10.7910/DVN/N5YHLL	https://doi.org/10.7910/DVN/N5YHLL
weighted_ant_mersch_colony6_day24	data transformation	weighted_ant_mersch_colony6_day24.graphml	weighted_ant_mersch_colony6_day24.graphml	Harvard Dataverse	doi:10.7910/DVN/N5YHLL	https://doi.org/10.7910/DVN/N5YHLL
weighted_ant_mersch_colony6_day25	data transformation	weighted_ant_mersch_colony6_day25.graphml	weighted_ant_mersch_colony6_day25.graphml	Harvard Dataverse	doi:10.7910/DVN/N5YHLL	https://doi.org/10.7910/DVN/N5YHLL
weighted_ant_mersch_colony6_day26	data transformation	weighted_ant_mersch_colony6_day26.graphml	weighted_ant_mersch_colony6_day26.graphml	Harvard Dataverse	doi:10.7910/DVN/N5YHLL	https://doi.org/10.7910/DVN/N5YHLL
weighted_ant_mersch_colony6_day27	data transformation	weighted_ant_mersch_colony6_day27.graphml	weighted_ant_mersch_colony6_day27.graphml	Harvard Dataverse	doi:10.7910/DVN/N5YHLL	https://doi.org/10.7910/DVN/N5YHLL
weighted_ant_mersch_colony6_day28	data transformation	weighted_ant_mersch_colony6_day28.graphml	weighted_ant_mersch_colony6_day28.graphml	Harvard Dataverse	doi:10.7910/DVN/N5YHLL	https://doi.org/10.7910/DVN/N5YHLL
weighted_ant_mersch_colony6_day29	data transformation	weighted_ant_mersch_colony6_day29.graphml	weighted_ant_mersch_colony6_day29.graphml	Harvard Dataverse	doi:10.7910/DVN/N5YHLL	https://doi.org/10.7910/DVN/N5YHLL
weighted_ant_mersch_colony6_day30	data transformation	weighted_ant_mersch_colony6_day30.graphml	weighted_ant_mersch_colony6_day30.graphml	Harvard Dataverse	doi:10.7910/DVN/N5YHLL	https://doi.org/10.7910/DVN/N5YHLL
weighted_ant_mersch_colony6_day31	data transformation	weighted_ant_mersch_colony6_day31.graphml	weighted_ant_mersch_colony6_day31.graphml	Harvard Dataverse	doi:10.7910/DVN/N5YHLL	https://doi.org/10.7910/DVN/N5YHLL
weighted_ant_mersch_colony6_day32	data transformation	weighted_ant_mersch_colony6_day32.graphml	weighted_ant_mersch_colony6_day32.graphml	Harvard Dataverse	doi:10.7910/DVN/N5YHLL	https://doi.org/10.7910/DVN/N5YHLL
weighted_ant_mersch_colony6_day33	data transformation	weighted_ant_mersch_colony6_day33.graphml	weighted_ant_mersch_colony6_day33.graphml	Harvard Dataverse	doi:10.7910/DVN/N5YHLL	https://doi.org/10.7910/DVN/N5YHLL
weighted_ant_mersch_colony6_day34	data transformation	weighted_ant_mersch_colony6_day34.graphml	weighted_ant_mersch_colony6_day34.graphml	Harvard Dataverse	doi:10.7910/DVN/N5YHLL	https://doi.org/10.7910/DVN/N5YHLL
weighted_ant_mersch_colony6_day35	data transformation	weighted_ant_mersch_colony6_day35.graphml	weighted_ant_mersch_colony6_day35.graphml	Harvard Dataverse	doi:10.7910/DVN/N5YHLL	https://doi.org/10.7910/DVN/N5YHLL
weighted_ant_mersch_colony6_day36	data transformation	weighted_ant_mersch_colony6_day36.graphml	weighted_ant_mersch_colony6_day36.graphml	Harvard Dataverse	doi:10.7910/DVN/N5YHLL	https://doi.org/10.7910/DVN/N5YHLL
weighted_ant_mersch_colony6_day37	data transformation	weighted_ant_mersch_colony6_day37.graphml	weighted_ant_mersch_colony6_day37.graphml	Harvard Dataverse	doi:10.7910/DVN/N5YHLL	https://doi.org/10.7910/DVN/N5YHLL
weighted_ant_mersch_colony6_day38	data transformation	weighted_ant_mersch_colony6_day38.graphml	weighted_ant_mersch_colony6_day38.graphml	Harvard Dataverse	doi:10.7910/DVN/N5YHLL	https://doi.org/10.7910/DVN/N5YHLL
weighted_ant_mersch_colony6_day39	data transformation	weighted_ant_mersch_colony6_day39.graphml	weighted_ant_mersch_colony6_day39.graphml	Harvard Dataverse	doi:10.7910/DVN/N5YHLL	https://doi.org/10.7910/DVN/N5YHLL
weighted_ant_quevillon_colony1_day1	data transformation	weighted_ant_quevillon_colony1_day1.graphml	weighted_ant_quevillon_colony1_day1.graphml	Harvard Dataverse	doi:10.7910/DVN/N5YHLL	https://doi.org/10.7910/DVN/N5YHLL
weighted_ant_quevillon_colony1_day2	data transformation	weighted_ant_quevillon_colony1_day2.graphml	weighted_ant_quevillon_colony1_day2.graphml	Harvard Dataverse	doi:10.7910/DVN/N5YHLL	https://doi.org/10.7910/DVN/N5YHLL
weighted_ant_quevillon_colony1_day3	data transformation	weighted_ant_quevillon_colony1_day3.graphml	weighted_ant_quevillon_colony1_day3.graphml	Harvard Dataverse	doi:10.7910/DVN/N5YHLL	https://doi.org/10.7910/DVN/N5YHLL
weighted_ant_quevillon_colony1_day4	data transformation	weighted_ant_quevillon_colony1_day4.graphml	weighted_ant_quevillon_colony1_day4.graphml	Harvard Dataverse	doi:10.7910/DVN/N5YHLL	https://doi.org/10.7910/DVN/N5YHLL
weighted_ant_quevillon_colony1_day5	data transformation	weighted_ant_quevillon_colony1_day5.graphml	weighted_ant_quevillon_colony1_day5.graphml	Harvard Dataverse	doi:10.7910/DVN/N5YHLL	https://doi.org/10.7910/DVN/N5YHLL
weighted_ant_quevillon_colony1_day6	data transformation	weighted_ant_quevillon_colony1_day6.graphml	weighted_ant_quevillon_colony1_day6.graphml	Harvard Dataverse	doi:10.7910/DVN/N5YHLL	https://doi.org/10.7910/DVN/N5YHLL
weighted_ant_quevillon_colony1_day7	data transformation	weighted_ant_quevillon_colony1_day7.graphml	weighted_ant_quevillon_colony1_day7.graphml	Harvard Dataverse	doi:10.7910/DVN/N5YHLL	https://doi.org/10.7910/DVN/N5YHLL
weighted_ant_quevillon_colony1_day8	data transformation	weighted_ant_quevillon_colony1_day8.graphml	weighted_ant_quevillon_colony1_day8.graphml	Harvard Dataverse	doi:10.7910/DVN/N5YHLL	https://doi.org/10.7910/DVN/N5YHLL
weighted_ant_quevillon_colony2_day1	data transformation	weighted_ant_quevillon_colony2_day1.graphml	weighted_ant_quevillon_colony2_day1.graphml	Harvard Dataverse	doi:10.7910/DVN/N5YHLL	https://doi.org/10.7910/DVN/N5YHLL
weighted_ant_quevillon_colony2_day2	data transformation	weighted_ant_quevillon_colony2_day2.graphml	weighted_ant_quevillon_colony2_day2.graphml	Harvard Dataverse	doi:10.7910/DVN/N5YHLL	https://doi.org/10.7910/DVN/N5YHLL
weighted_ant_quevillon_colony2_day3	data transformation	weighted_ant_quevillon_colony2_day3.graphml	weighted_ant_quevillon_colony2_day3.graphml	Harvard Dataverse	doi:10.7910/DVN/N5YHLL	https://doi.org/10.7910/DVN/N5YHLL
weighted_ant_quevillon_colony2_day4	data transformation	weighted_ant_quevillon_colony2_day4.graphml	weighted_ant_quevillon_colony2_day4.graphml	Harvard Dataverse	doi:10.7910/DVN/N5YHLL	https://doi.org/10.7910/DVN/N5YHLL
weighted_ant_quevillon_colony2_day5	data transformation	weighted_ant_quevillon_colony2_day5.graphml	weighted_ant_quevillon_colony2_day5.graphml	Harvard Dataverse	doi:10.7910/DVN/N5YHLL	https://doi.org/10.7910/DVN/N5YHLL
weighted_ant_quevillon_colony2_day6	data transformation	weighted_ant_quevillon_colony2_day6.graphml	weighted_ant_quevillon_colony2_day6.graphml	Harvard Dataverse	doi:10.7910/DVN/N5YHLL	https://doi.org/10.7910/DVN/N5YHLL
weighted_ant_quevillon_colony2_day7	data transformation	weighted_ant_quevillon_colony2_day7.graphml	weighted_ant_quevillon_colony2_day7.graphml	Harvard Dataverse	doi:10.7910/DVN/N5YHLL	https://doi.org/10.7910/DVN/N5YHLL
weighted_ant_quevillon_colony2_day8	data transformation	weighted_ant_quevillon_colony2_day8.graphml	weighted_ant_quevillon_colony2_day8.graphml	Harvard Dataverse	doi:10.7910/DVN/N5YHLL	https://doi.org/10.7910/DVN/N5YHLL
beetle_fomica_group_C1_period_1	data transformation	beetle_fomica_group_C1_period_1.graphml	beetle_fomica_group_C1_period_1.graphml	Harvard Dataverse	doi:10.7910/DVN/N5YHLL	https://doi.org/10.7910/DVN/N5YHLL
beetle_fomica_group_C1_period_2	data transformation	beetle_fomica_group_C1_period_2.graphml	beetle_fomica_group_C1_period_2.graphml	Harvard Dataverse	doi:10.7910/DVN/N5YHLL	https://doi.org/10.7910/DVN/N5YHLL
beetle_fomica_group_C2_period_1	data transformation	beetle_fomica_group_C2_period_1.graphml	beetle_fomica_group_C2_period_1.graphml	Harvard Dataverse	doi:10.7910/DVN/N5YHLL	https://doi.org/10.7910/DVN/N5YHLL
beetle_fomica_group_C2_period_2	data transformation	beetle_fomica_group_C2_period_2.graphml	beetle_fomica_group_C2_period_2.graphml	Harvard Dataverse	doi:10.7910/DVN/N5YHLL	https://doi.org/10.7910/DVN/N5YHLL
beetle_fomica_group_C3_period_1	data transformation	beetle_fomica_group_C3_period_1.graphml	beetle_fomica_group_C3_period_1.graphml	Harvard Dataverse	doi:10.7910/DVN/N5YHLL	https://doi.org/10.7910/DVN/N5YHLL
beetle_fomica_group_C3_period_2	data transformation	beetle_fomica_group_C3_period_2.graphml	beetle_fomica_group_C3_period_2.graphml	Harvard Dataverse	doi:10.7910/DVN/N5YHLL	https://doi.org/10.7910/DVN/N5YHLL
beetle_fomica_group_C4_period_1	data transformation	beetle_fomica_group_C4_period_1.graphml	beetle_fomica_group_C4_period_1.graphml	Harvard Dataverse	doi:10.7910/DVN/N5YHLL	https://doi.org/10.7910/DVN/N5YHLL
beetle_fomica_group_C4_period_2	data transformation	beetle_fomica_group_C4_period_2.graphml	beetle_fomica_group_C4_period_2.graphml	Harvard Dataverse	doi:10.7910/DVN/N5YHLL	https://doi.org/10.7910/DVN/N5YHLL
beetle_fomica_group_T1_period_1	data transformation	beetle_fomica_group_T1_period_1.graphml	beetle_fomica_group_T1_period_1.graphml	Harvard Dataverse	doi:10.7910/DVN/N5YHLL	https://doi.org/10.7910/DVN/N5YHLL
beetle_fomica_group_T2_period_1	data transformation	beetle_fomica_group_T2_period_1.graphml	beetle_fomica_group_T2_period_1.graphml	Harvard Dataverse	doi:10.7910/DVN/N5YHLL	https://doi.org/10.7910/DVN/N5YHLL
beetle_fomica_group_T3_period_1	data transformation	beetle_fomica_group_T3_period_1.graphml	beetle_fomica_group_T3_period_1.graphml	Harvard Dataverse	doi:10.7910/DVN/N5YHLL	https://doi.org/10.7910/DVN/N5YHLL
beetle_fomica_group_T4_period_1	data transformation	beetle_fomica_group_T4_period_1.graphml	beetle_fomica_group_T4_period_1.graphml	Harvard Dataverse	doi:10.7910/DVN/N5YHLL	https://doi.org/10.7910/DVN/N5YHLL
asianelephant_desilva	data transformation	asianelephant_desilva.graphml	asianelephant_desilva.graphml	Harvard Dataverse	doi:10.7910/DVN/N5YHLL	https://doi.org/10.7910/DVN/N5YHLL
baboon_franz_association_group_01	data transformation	baboon_franz_association_group_01.graphml	baboon_franz_association_group_01.graphml	Harvard Dataverse	doi:10.7910/DVN/N5YHLL	https://doi.org/10.7910/DVN/N5YHLL
baboon_franz_association_group_02	data transformation	baboon_franz_association_group_02.graphml	baboon_franz_association_group_02.graphml	Harvard Dataverse	doi:10.7910/DVN/N5YHLL	https://doi.org/10.7910/DVN/N5YHLL
baboon_franz_association_group_03	data transformation	baboon_franz_association_group_03.graphml	baboon_franz_association_group_03.graphml	Harvard Dataverse	doi:10.7910/DVN/N5YHLL	https://doi.org/10.7910/DVN/N5YHLL
baboon_franz_association_group_04	data transformation	baboon_franz_association_group_04.graphml	baboon_franz_association_group_04.graphml	Harvard Dataverse	doi:10.7910/DVN/N5YHLL	https://doi.org/10.7910/DVN/N5YHLL
baboon_franz_association_group_05	data transformation	baboon_franz_association_group_05.graphml	baboon_franz_association_group_05.graphml	Harvard Dataverse	doi:10.7910/DVN/N5YHLL	https://doi.org/10.7910/DVN/N5YHLL
baboon_franz_association_group_06	data transformation	baboon_franz_association_group_06.graphml	baboon_franz_association_group_06.graphml	Harvard Dataverse	doi:10.7910/DVN/N5YHLL	https://doi.org/10.7910/DVN/N5YHLL
baboon_franz_association_group_07	data transformation	baboon_franz_association_group_07.graphml	baboon_franz_association_group_07.graphml	Harvard Dataverse	doi:10.7910/DVN/N5YHLL	https://doi.org/10.7910/DVN/N5YHLL
baboon_franz_association_group_08	data transformation	baboon_franz_association_group_08.graphml	baboon_franz_association_group_08.graphml	Harvard Dataverse	doi:10.7910/DVN/N5YHLL	https://doi.org/10.7910/DVN/N5YHLL
baboon_franz_association_group_09	data transformation	baboon_franz_association_group_09.graphml	baboon_franz_association_group_09.graphml	Harvard Dataverse	doi:10.7910/DVN/N5YHLL	https://doi.org/10.7910/DVN/N5YHLL
baboon_franz_association_group_10	data transformation	baboon_franz_association_group_10.graphml	baboon_franz_association_group_10.graphml	Harvard Dataverse	doi:10.7910/DVN/N5YHLL	https://doi.org/10.7910/DVN/N5YHLL
baboon_franz_association_group_11	data transformation	baboon_franz_association_group_11.graphml	baboon_franz_association_group_11.graphml	Harvard Dataverse	doi:10.7910/DVN/N5YHLL	https://doi.org/10.7910/DVN/N5YHLL
baboon_franz_association_group_12	data transformation	baboon_franz_association_group_12.graphml	baboon_franz_association_group_12.graphml	Harvard Dataverse	doi:10.7910/DVN/N5YHLL	https://doi.org/10.7910/DVN/N5YHLL
baboon_franz_association_group_13	data transformation	baboon_franz_association_group_13.graphml	baboon_franz_association_group_13.graphml	Harvard Dataverse	doi:10.7910/DVN/N5YHLL	https://doi.org/10.7910/DVN/N5YHLL
baboon_franz_association_group_14	data transformation	baboon_franz_association_group_14.graphml	baboon_franz_association_group_14.graphml	Harvard Dataverse	doi:10.7910/DVN/N5YHLL	https://doi.org/10.7910/DVN/N5YHLL
baboon_franz_association_group_15	data transformation	baboon_franz_association_group_15.graphml	baboon_franz_association_group_15.graphml	Harvard Dataverse	doi:10.7910/DVN/N5YHLL	https://doi.org/10.7910/DVN/N5YHLL
baboon_franz_association_group_16	data transformation	baboon_franz_association_group_16.graphml	baboon_franz_association_group_16.graphml	Harvard Dataverse	doi:10.7910/DVN/N5YHLL	https://doi.org/10.7910/DVN/N5YHLL
baboon_franz_association_group_17	data transformation	baboon_franz_association_group_17.graphml	baboon_franz_association_group_17.graphml	Harvard Dataverse	doi:10.7910/DVN/N5YHLL	https://doi.org/10.7910/DVN/N5YHLL
baboon_franz_association_group_18	data transformation	baboon_franz_association_group_18.graphml	baboon_franz_association_group_18.graphml	Harvard Dataverse	doi:10.7910/DVN/N5YHLL	https://doi.org/10.7910/DVN/N5YHLL
baboon_franz_association_group_19	data transformation	baboon_franz_association_group_19.graphml	baboon_franz_association_group_19.graphml	Harvard Dataverse	doi:10.7910/DVN/N5YHLL	https://doi.org/10.7910/DVN/N5YHLL
baboon_franz_association_group_20	data transformation	baboon_franz_association_group_20.graphml	baboon_franz_association_group_20.graphml	Harvard Dataverse	doi:10.7910/DVN/N5YHLL	https://doi.org/10.7910/DVN/N5YHLL
baboon_franz_association_group_21	data transformation	baboon_franz_association_group_21.graphml	baboon_franz_association_group_21.graphml	Harvard Dataverse	doi:10.7910/DVN/N5YHLL	https://doi.org/10.7910/DVN/N5YHLL
baboon_franz_association_group_22	data transformation	baboon_franz_association_group_22.graphml	baboon_franz_association_group_22.graphml	Harvard Dataverse	doi:10.7910/DVN/N5YHLL	https://doi.org/10.7910/DVN/N5YHLL
baboon_franz_association_group_23	data transformation	baboon_franz_association_group_23.graphml	baboon_franz_association_group_23.graphml	Harvard Dataverse	doi:10.7910/DVN/N5YHLL	https://doi.org/10.7910/DVN/N5YHLL
baboon_franz_association_group_24	data transformation	baboon_franz_association_group_24.graphml	baboon_franz_association_group_24.graphml	Harvard Dataverse	doi:10.7910/DVN/N5YHLL	https://doi.org/10.7910/DVN/N5YHLL
baboon_franz_association_group_25	data transformation	baboon_franz_association_group_25.graphml	baboon_franz_association_group_25.graphml	Harvard Dataverse	doi:10.7910/DVN/N5YHLL	https://doi.org/10.7910/DVN/N5YHLL
baboon_franz_association_group_26	data transformation	baboon_franz_association_group_26.graphml	baboon_franz_association_group_26.graphml	Harvard Dataverse	doi:10.7910/DVN/N5YHLL	https://doi.org/10.7910/DVN/N5YHLL
baboon_franz_association_group_27	data transformation	baboon_franz_association_group_27.graphml	baboon_franz_association_group_27.graphml	Harvard Dataverse	doi:10.7910/DVN/N5YHLL	https://doi.org/10.7910/DVN/N5YHLL
baboon_franz_association_group_28	data transformation	baboon_franz_association_group_28.graphml	baboon_franz_association_group_28.graphml	Harvard Dataverse	doi:10.7910/DVN/N5YHLL	https://doi.org/10.7910/DVN/N5YHLL
baboon_franz_association_group_29	data transformation	baboon_franz_association_group_29.graphml	baboon_franz_association_group_29.graphml	Harvard Dataverse	doi:10.7910/DVN/N5YHLL	https://doi.org/10.7910/DVN/N5YHLL
baboon_franz_grooming_group_01	data transformation	baboon_franz_grooming_group_01.graphml	baboon_franz_grooming_group_01.graphml	Harvard Dataverse	doi:10.7910/DVN/N5YHLL	https://doi.org/10.7910/DVN/N5YHLL
baboon_franz_grooming_group_02	data transformation	baboon_franz_grooming_group_02.graphml	baboon_franz_grooming_group_02.graphml	Harvard Dataverse	doi:10.7910/DVN/N5YHLL	https://doi.org/10.7910/DVN/N5YHLL
baboon_franz_grooming_group_03	data transformation	baboon_franz_grooming_group_03.graphml	baboon_franz_grooming_group_03.graphml	Harvard Dataverse	doi:10.7910/DVN/N5YHLL	https://doi.org/10.7910/DVN/N5YHLL
baboon_franz_grooming_group_04	data transformation	baboon_franz_grooming_group_04.graphml	baboon_franz_grooming_group_04.graphml	Harvard Dataverse	doi:10.7910/DVN/N5YHLL	https://doi.org/10.7910/DVN/N5YHLL
baboon_franz_grooming_group_05	data transformation	baboon_franz_grooming_group_05.graphml	baboon_franz_grooming_group_05.graphml	Harvard Dataverse	doi:10.7910/DVN/N5YHLL	https://doi.org/10.7910/DVN/N5YHLL
baboon_franz_grooming_group_06	data transformation	baboon_franz_grooming_group_06.graphml	baboon_franz_grooming_group_06.graphml	Harvard Dataverse	doi:10.7910/DVN/N5YHLL	https://doi.org/10.7910/DVN/N5YHLL
baboon_franz_grooming_group_07	data transformation	baboon_franz_grooming_group_07.graphml	baboon_franz_grooming_group_07.graphml	Harvard Dataverse	doi:10.7910/DVN/N5YHLL	https://doi.org/10.7910/DVN/N5YHLL
baboon_franz_grooming_group_08	data transformation	baboon_franz_grooming_group_08.graphml	baboon_franz_grooming_group_08.graphml	Harvard Dataverse	doi:10.7910/DVN/N5YHLL	https://doi.org/10.7910/DVN/N5YHLL
baboon_franz_grooming_group_09	data transformation	baboon_franz_grooming_group_09.graphml	baboon_franz_grooming_group_09.graphml	Harvard Dataverse	doi:10.7910/DVN/N5YHLL	https://doi.org/10.7910/DVN/N5YHLL
baboon_franz_grooming_group_10	data transformation	baboon_franz_grooming_group_10.graphml	baboon_franz_grooming_group_10.graphml	Harvard Dataverse	doi:10.7910/DVN/N5YHLL	https://doi.org/10.7910/DVN/N5YHLL
baboon_franz_grooming_group_11	data transformation	baboon_franz_grooming_group_11.graphml	baboon_franz_grooming_group_11.graphml	Harvard Dataverse	doi:10.7910/DVN/N5YHLL	https://doi.org/10.7910/DVN/N5YHLL
baboon_franz_grooming_group_12	data transformation	baboon_franz_grooming_group_12.graphml	baboon_franz_grooming_group_12.graphml	Harvard Dataverse	doi:10.7910/DVN/N5YHLL	https://doi.org/10.7910/DVN/N5YHLL
baboon_franz_grooming_group_13	data transformation	baboon_franz_grooming_group_13.graphml	baboon_franz_grooming_group_13.graphml	Harvard Dataverse	doi:10.7910/DVN/N5YHLL	https://doi.org/10.7910/DVN/N5YHLL
baboon_franz_grooming_group_14	data transformation	baboon_franz_grooming_group_14.graphml	baboon_franz_grooming_group_14.graphml	Harvard Dataverse	doi:10.7910/DVN/N5YHLL	https://doi.org/10.7910/DVN/N5YHLL
baboon_franz_grooming_group_15	data transformation	baboon_franz_grooming_group_15.graphml	baboon_franz_grooming_group_15.graphml	Harvard Dataverse	doi:10.7910/DVN/N5YHLL	https://doi.org/10.7910/DVN/N5YHLL
baboon_franz_grooming_group_16	data transformation	baboon_franz_grooming_group_16.graphml	baboon_franz_grooming_group_16.graphml	Harvard Dataverse	doi:10.7910/DVN/N5YHLL	https://doi.org/10.7910/DVN/N5YHLL
baboon_franz_grooming_group_17	data transformation	baboon_franz_grooming_group_17.graphml	baboon_franz_grooming_group_17.graphml	Harvard Dataverse	doi:10.7910/DVN/N5YHLL	https://doi.org/10.7910/DVN/N5YHLL
baboon_franz_grooming_group_18	data transformation	baboon_franz_grooming_group_18.graphml	baboon_franz_grooming_group_18.graphml	Harvard Dataverse	doi:10.7910/DVN/N5YHLL	https://doi.org/10.7910/DVN/N5YHLL
baboon_franz_grooming_group_19	data transformation	baboon_franz_grooming_group_19.graphml	baboon_franz_grooming_group_19.graphml	Harvard Dataverse	doi:10.7910/DVN/N5YHLL	https://doi.org/10.7910/DVN/N5YHLL
baboon_franz_grooming_group_20	data transformation	baboon_franz_grooming_group_20.graphml	baboon_franz_grooming_group_20.graphml	Harvard Dataverse	doi:10.7910/DVN/N5YHLL	https://doi.org/10.7910/DVN/N5YHLL
baboon_franz_grooming_group_21	data transformation	baboon_franz_grooming_group_21.graphml	baboon_franz_grooming_group_21.graphml	Harvard Dataverse	doi:10.7910/DVN/N5YHLL	https://doi.org/10.7910/DVN/N5YHLL
baboon_franz_grooming_group_22	data transformation	baboon_franz_grooming_group_22.graphml	baboon_franz_grooming_group_22.graphml	Harvard Dataverse	doi:10.7910/DVN/N5YHLL	https://doi.org/10.7910/DVN/N5YHLL
baboon_franz_grooming_group_23	data transformation	baboon_franz_grooming_group_23.graphml	baboon_franz_grooming_group_23.graphml	Harvard Dataverse	doi:10.7910/DVN/N5YHLL	https://doi.org/10.7910/DVN/N5YHLL
baboon_franz_grooming_group_24	data transformation	baboon_franz_grooming_group_24.graphml	baboon_franz_grooming_group_24.graphml	Harvard Dataverse	doi:10.7910/DVN/N5YHLL	https://doi.org/10.7910/DVN/N5YHLL
baboon_franz_grooming_group_25	data transformation	baboon_franz_grooming_group_25.graphml	baboon_franz_grooming_group_25.graphml	Harvard Dataverse	doi:10.7910/DVN/N5YHLL	https://doi.org/10.7910/DVN/N5YHLL
baboon_franz_grooming_group_26	data transformation	baboon_franz_grooming_group_26.graphml	baboon_franz_grooming_group_26.graphml	Harvard Dataverse	doi:10.7910/DVN/N5YHLL	https://doi.org/10.7910/DVN/N5YHLL
baboon_franz_grooming_group_27	data transformation	baboon_franz_grooming_group_27.graphml	baboon_franz_grooming_group_27.graphml	Harvard Dataverse	doi:10.7910/DVN/N5YHLL	https://doi.org/10.7910/DVN/N5YHLL
baboon_franz_grooming_group_28	data transformation	baboon_franz_grooming_group_28.graphml	baboon_franz_grooming_group_28.graphml	Harvard Dataverse	doi:10.7910/DVN/N5YHLL	https://doi.org/10.7910/DVN/N5YHLL
baboon_franz_grooming_group_29	data transformation	baboon_franz_grooming_group_29.graphml	baboon_franz_grooming_group_29.graphml	Harvard Dataverse	doi:10.7910/DVN/N5YHLL	https://doi.org/10.7910/DVN/N5YHLL
weighted_carter_vampire_bats	data transformation	weighted_carter_vampire_bats.graphml	weighted_carter_vampire_bats.graphml	Harvard Dataverse	doi:10.7910/DVN/N5YHLL	https://doi.org/10.7910/DVN/N5YHLL
weighted_silvis_roosting_indiana_bat	data transformation	weighted_silvis_roosting_indiana_bat.graphml	weighted_silvis_roosting_indiana_bat.graphml	Harvard Dataverse	doi:10.7910/DVN/N5YHLL	https://doi.org/10.7910/DVN/N5YHLL
weighted_lott_bison_dominance	data transformation	weighted_lott_bison_dominance.graphml	weighted_lott_bison_dominance.graphml	Harvard Dataverse	doi:10.7910/DVN/N5YHLL	https://doi.org/10.7910/DVN/N5YHLL
weighted_schein_cattle_dominance	data transformation	weighted_schein_cattle_dominance.graphml	weighted_schein_cattle_dominance.graphml	Harvard Dataverse	doi:10.7910/DVN/N5YHLL	https://doi.org/10.7910/DVN/N5YHLL
weighted_gazda_FORAGE_dolphin_florida	data transformation	weighted_gazda_FORAGE_dolphin_florida.graphml	weighted_gazda_FORAGE_dolphin_florida.graphml	Harvard Dataverse	doi:10.7910/DVN/N5YHLL	https://doi.org/10.7910/DVN/N5YHLL
weighted_gazda_OVERALL_dolphin_florida	data transformation	weighted_gazda_OVERALL_dolphin_florida.graphml	weighted_gazda_OVERALL_dolphin_florida.graphml	Harvard Dataverse	doi:10.7910/DVN/N5YHLL	https://doi.org/10.7910/DVN/N5YHLL
weighted_gazda_SOCIAL_dolphin_florida	data transformation	weighted_gazda_SOCIAL_dolphin_florida.graphml	weighted_gazda_SOCIAL_dolphin_florida.graphml	Harvard Dataverse	doi:10.7910/DVN/N5YHLL	https://doi.org/10.7910/DVN/N5YHLL
weighted_gazda_TRAVEL_dolphin_florida	data transformation	weighted_gazda_TRAVEL_dolphin_florida.graphml	weighted_gazda_TRAVEL_dolphin_florida.graphml	Harvard Dataverse	doi:10.7910/DVN/N5YHLL	https://doi.org/10.7910/DVN/N5YHLL
unweighted_social_dolphin_Lusseau	data transformation	unweighted_social_dolphin_Lusseau.graphml	unweighted_social_dolphin_Lusseau.graphml	Harvard Dataverse	doi:10.7910/DVN/N5YHLL	https://doi.org/10.7910/DVN/N5YHLL
weighted_dominance_phys_contact_2010_2011	data transformation	weighted_dominance_phys_contact_2010_2011.graphml	weighted_dominance_phys_contact_2010_2011.graphml	Harvard Dataverse	doi:10.7910/DVN/N5YHLL	https://doi.org/10.7910/DVN/N5YHLL
weighted_dominance_phys_contact_2010_2012_peidras_blanca	data transformation	weighted_dominance_phys_contact_2010_2012_peidras_blanca.graphml	weighted_dominance_phys_contact_2010_2012_peidras_blanca.graphml	Harvard Dataverse	doi:10.7910/DVN/N5YHLL	https://doi.org/10.7910/DVN/N5YHLL
weighted_dominance_phys_contact_2011_2012	data transformation	weighted_dominance_phys_contact_2011_2012.graphml	weighted_dominance_phys_contact_2011_2012.graphml	Harvard Dataverse	doi:10.7910/DVN/N5YHLL	https://doi.org/10.7910/DVN/N5YHLL
weighted_dominance_phys_contact_2012_2013	data transformation	weighted_dominance_phys_contact_2012_2013.graphml	weighted_dominance_phys_contact_2012_2013.graphml	Harvard Dataverse	doi:10.7910/DVN/N5YHLL	https://doi.org/10.7910/DVN/N5YHLL
weighted_hyena_networkA	data transformation	weighted_hyena_networkA.graphml	weighted_hyena_networkA.graphml	Harvard Dataverse	doi:10.7910/DVN/N5YHLL	https://doi.org/10.7910/DVN/N5YHLL
weighted_hyena_networkB	data transformation	weighted_hyena_networkB.graphml	weighted_hyena_networkB.graphml	Harvard Dataverse	doi:10.7910/DVN/N5YHLL	https://doi.org/10.7910/DVN/N5YHLL
weighted_hyena_networkC	data transformation	weighted_hyena_networkC.graphml	weighted_hyena_networkC.graphml	Harvard Dataverse	doi:10.7910/DVN/N5YHLL	https://doi.org/10.7910/DVN/N5YHLL
weighted_kangaroo_interactions	data transformation	weighted_kangaroo_interactions.graphml	weighted_kangaroo_interactions.graphml	Harvard Dataverse	doi:10.7910/DVN/N5YHLL	https://doi.org/10.7910/DVN/N5YHLL
weighted_burrow_sharing_before_fire_weight_freq	data transformation	weighted_burrow_sharing_before_fire_weight_freq.graphml	weighted_burrow_sharing_before_fire_weight_freq.graphml	Harvard Dataverse	doi:10.7910/DVN/N5YHLL	https://doi.org/10.7910/DVN/N5YHLL
weighted_griffin_primate_matrix_1	data transformation	weighted_griffin_primate_matrix_1.graphml	weighted_griffin_primate_matrix_1.graphml	Harvard Dataverse	doi:10.7910/DVN/N5YHLL	https://doi.org/10.7910/DVN/N5YHLL
weighted_griffin_primate_matrix_10	data transformation	weighted_griffin_primate_matrix_10.graphml	weighted_griffin_primate_matrix_10.graphml	Harvard Dataverse	doi:10.7910/DVN/N5YHLL	https://doi.org/10.7910/DVN/N5YHLL
weighted_griffin_primate_matrix_11	data transformation	weighted_griffin_primate_matrix_11.graphml	weighted_griffin_primate_matrix_11.graphml	Harvard Dataverse	doi:10.7910/DVN/N5YHLL	https://doi.org/10.7910/DVN/N5YHLL
weighted_griffin_primate_matrix_12	data transformation	weighted_griffin_primate_matrix_12.graphml	weighted_griffin_primate_matrix_12.graphml	Harvard Dataverse	doi:10.7910/DVN/N5YHLL	https://doi.org/10.7910/DVN/N5YHLL
weighted_griffin_primate_matrix_13	data transformation	weighted_griffin_primate_matrix_13.graphml	weighted_griffin_primate_matrix_13.graphml	Harvard Dataverse	doi:10.7910/DVN/N5YHLL	https://doi.org/10.7910/DVN/N5YHLL
weighted_griffin_primate_matrix_14	data transformation	weighted_griffin_primate_matrix_14.graphml	weighted_griffin_primate_matrix_14.graphml	Harvard Dataverse	doi:10.7910/DVN/N5YHLL	https://doi.org/10.7910/DVN/N5YHLL
weighted_griffin_primate_matrix_15	data transformation	weighted_griffin_primate_matrix_15.graphml	weighted_griffin_primate_matrix_15.graphml	Harvard Dataverse	doi:10.7910/DVN/N5YHLL	https://doi.org/10.7910/DVN/N5YHLL
weighted_griffin_primate_matrix_16	data transformation	weighted_griffin_primate_matrix_16.graphml	weighted_griffin_primate_matrix_16.graphml	Harvard Dataverse	doi:10.7910/DVN/N5YHLL	https://doi.org/10.7910/DVN/N5YHLL
weighted_griffin_primate_matrix_17	data transformation	weighted_griffin_primate_matrix_17.graphml	weighted_griffin_primate_matrix_17.graphml	Harvard Dataverse	doi:10.7910/DVN/N5YHLL	https://doi.org/10.7910/DVN/N5YHLL
weighted_griffin_primate_matrix_18	data transformation	weighted_griffin_primate_matrix_18.graphml	weighted_griffin_primate_matrix_18.graphml	Harvard Dataverse	doi:10.7910/DVN/N5YHLL	https://doi.org/10.7910/DVN/N5YHLL
weighted_griffin_primate_matrix_19	data transformation	weighted_griffin_primate_matrix_19.graphml	weighted_griffin_primate_matrix_19.graphml	Harvard Dataverse	doi:10.7910/DVN/N5YHLL	https://doi.org/10.7910/DVN/N5YHLL
weighted_griffin_primate_matrix_2	data transformation	weighted_griffin_primate_matrix_2.graphml	weighted_griffin_primate_matrix_2.graphml	Harvard Dataverse	doi:10.7910/DVN/N5YHLL	https://doi.org/10.7910/DVN/N5YHLL
weighted_griffin_primate_matrix_3	data transformation	weighted_griffin_primate_matrix_3.graphml	weighted_griffin_primate_matrix_3.graphml	Harvard Dataverse	doi:10.7910/DVN/N5YHLL	https://doi.org/10.7910/DVN/N5YHLL
weighted_griffin_primate_matrix_4	data transformation	weighted_griffin_primate_matrix_4.graphml	weighted_griffin_primate_matrix_4.graphml	Harvard Dataverse	doi:10.7910/DVN/N5YHLL	https://doi.org/10.7910/DVN/N5YHLL
weighted_griffin_primate_matrix_5	data transformation	weighted_griffin_primate_matrix_5.graphml	weighted_griffin_primate_matrix_5.graphml	Harvard Dataverse	doi:10.7910/DVN/N5YHLL	https://doi.org/10.7910/DVN/N5YHLL
weighted_griffin_primate_matrix_6	data transformation	weighted_griffin_primate_matrix_6.graphml	weighted_griffin_primate_matrix_6.graphml	Harvard Dataverse	doi:10.7910/DVN/N5YHLL	https://doi.org/10.7910/DVN/N5YHLL
weighted_griffin_primate_matrix_7	data transformation	weighted_griffin_primate_matrix_7.graphml	weighted_griffin_primate_matrix_7.graphml	Harvard Dataverse	doi:10.7910/DVN/N5YHLL	https://doi.org/10.7910/DVN/N5YHLL
weighted_griffin_primate_matrix_8	data transformation	weighted_griffin_primate_matrix_8.graphml	weighted_griffin_primate_matrix_8.graphml	Harvard Dataverse	doi:10.7910/DVN/N5YHLL	https://doi.org/10.7910/DVN/N5YHLL
weighted_griffin_primate_matrix_9	data transformation	weighted_griffin_primate_matrix_9.graphml	weighted_griffin_primate_matrix_9.graphml	Harvard Dataverse	doi:10.7910/DVN/N5YHLL	https://doi.org/10.7910/DVN/N5YHLL
weighted_raccoon_matrix_1	data transformation	weighted_raccoon_matrix_1.graphml	weighted_raccoon_matrix_1.graphml	Harvard Dataverse	doi:10.7910/DVN/N5YHLL	https://doi.org/10.7910/DVN/N5YHLL
weighted_raccoon_matrix_10	data transformation	weighted_raccoon_matrix_10.graphml	weighted_raccoon_matrix_10.graphml	Harvard Dataverse	doi:10.7910/DVN/N5YHLL	https://doi.org/10.7910/DVN/N5YHLL
weighted_raccoon_matrix_11	data transformation	weighted_raccoon_matrix_11.graphml	weighted_raccoon_matrix_11.graphml	Harvard Dataverse	doi:10.7910/DVN/N5YHLL	https://doi.org/10.7910/DVN/N5YHLL
weighted_raccoon_matrix_12	data transformation	weighted_raccoon_matrix_12.graphml	weighted_raccoon_matrix_12.graphml	Harvard Dataverse	doi:10.7910/DVN/N5YHLL	https://doi.org/10.7910/DVN/N5YHLL
weighted_raccoon_matrix_13	data transformation	weighted_raccoon_matrix_13.graphml	weighted_raccoon_matrix_13.graphml	Harvard Dataverse	doi:10.7910/DVN/N5YHLL	https://doi.org/10.7910/DVN/N5YHLL
weighted_raccoon_matrix_14	data transformation	weighted_raccoon_matrix_14.graphml	weighted_raccoon_matrix_14.graphml	Harvard Dataverse	doi:10.7910/DVN/N5YHLL	https://doi.org/10.7910/DVN/N5YHLL
weighted_raccoon_matrix_15	data transformation	weighted_raccoon_matrix_15.graphml	weighted_raccoon_matrix_15.graphml	Harvard Dataverse	doi:10.7910/DVN/N5YHLL	https://doi.org/10.7910/DVN/N5YHLL
weighted_raccoon_matrix_16	data transformation	weighted_raccoon_matrix_16.graphml	weighted_raccoon_matrix_16.graphml	Harvard Dataverse	doi:10.7910/DVN/N5YHLL	https://doi.org/10.7910/DVN/N5YHLL
weighted_raccoon_matrix_17	data transformation	weighted_raccoon_matrix_17.graphml	weighted_raccoon_matrix_17.graphml	Harvard Dataverse	doi:10.7910/DVN/N5YHLL	https://doi.org/10.7910/DVN/N5YHLL
weighted_raccoon_matrix_18	data transformation	weighted_raccoon_matrix_18.graphml	weighted_raccoon_matrix_18.graphml	Harvard Dataverse	doi:10.7910/DVN/N5YHLL	https://doi.org/10.7910/DVN/N5YHLL
weighted_raccoon_matrix_19	data transformation	weighted_raccoon_matrix_19.graphml	weighted_raccoon_matrix_19.graphml	Harvard Dataverse	doi:10.7910/DVN/N5YHLL	https://doi.org/10.7910/DVN/N5YHLL
weighted_raccoon_matrix_2	data transformation	weighted_raccoon_matrix_2.graphml	weighted_raccoon_matrix_2.graphml	Harvard Dataverse	doi:10.7910/DVN/N5YHLL	https://doi.org/10.7910/DVN/N5YHLL
weighted_raccoon_matrix_20	data transformation	weighted_raccoon_matrix_20.graphml	weighted_raccoon_matrix_20.graphml	Harvard Dataverse	doi:10.7910/DVN/N5YHLL	https://doi.org/10.7910/DVN/N5YHLL
weighted_raccoon_matrix_21	data transformation	weighted_raccoon_matrix_21.graphml	weighted_raccoon_matrix_21.graphml	Harvard Dataverse	doi:10.7910/DVN/N5YHLL	https://doi.org/10.7910/DVN/N5YHLL
weighted_raccoon_matrix_22	data transformation	weighted_raccoon_matrix_22.graphml	weighted_raccoon_matrix_22.graphml	Harvard Dataverse	doi:10.7910/DVN/N5YHLL	https://doi.org/10.7910/DVN/N5YHLL
weighted_raccoon_matrix_23	data transformation	weighted_raccoon_matrix_23.graphml	weighted_raccoon_matrix_23.graphml	Harvard Dataverse	doi:10.7910/DVN/N5YHLL	https://doi.org/10.7910/DVN/N5YHLL
weighted_raccoon_matrix_24	data transformation	weighted_raccoon_matrix_24.graphml	weighted_raccoon_matrix_24.graphml	Harvard Dataverse	doi:10.7910/DVN/N5YHLL	https://doi.org/10.7910/DVN/N5YHLL
weighted_raccoon_matrix_25	data transformation	weighted_raccoon_matrix_25.graphml	weighted_raccoon_matrix_25.graphml	Harvard Dataverse	doi:10.7910/DVN/N5YHLL	https://doi.org/10.7910/DVN/N5YHLL
weighted_raccoon_matrix_26	data transformation	weighted_raccoon_matrix_26.graphml	weighted_raccoon_matrix_26.graphml	Harvard Dataverse	doi:10.7910/DVN/N5YHLL	https://doi.org/10.7910/DVN/N5YHLL
weighted_raccoon_matrix_27	data transformation	weighted_raccoon_matrix_27.graphml	weighted_raccoon_matrix_27.graphml	Harvard Dataverse	doi:10.7910/DVN/N5YHLL	https://doi.org/10.7910/DVN/N5YHLL
weighted_raccoon_matrix_28	data transformation	weighted_raccoon_matrix_28.graphml	weighted_raccoon_matrix_28.graphml	Harvard Dataverse	doi:10.7910/DVN/N5YHLL	https://doi.org/10.7910/DVN/N5YHLL
weighted_raccoon_matrix_29	data transformation	weighted_raccoon_matrix_29.graphml	weighted_raccoon_matrix_29.graphml	Harvard Dataverse	doi:10.7910/DVN/N5YHLL	https://doi.org/10.7910/DVN/N5YHLL
weighted_raccoon_matrix_3	data transformation	weighted_raccoon_matrix_3.graphml	weighted_raccoon_matrix_3.graphml	Harvard Dataverse	doi:10.7910/DVN/N5YHLL	https://doi.org/10.7910/DVN/N5YHLL
weighted_raccoon_matrix_30	data transformation	weighted_raccoon_matrix_30.graphml	weighted_raccoon_matrix_30.graphml	Harvard Dataverse	doi:10.7910/DVN/N5YHLL	https://doi.org/10.7910/DVN/N5YHLL
weighted_raccoon_matrix_31	data transformation	weighted_raccoon_matrix_31.graphml	weighted_raccoon_matrix_31.graphml	Harvard Dataverse	doi:10.7910/DVN/N5YHLL	https://doi.org/10.7910/DVN/N5YHLL
weighted_raccoon_matrix_32	data transformation	weighted_raccoon_matrix_32.graphml	weighted_raccoon_matrix_32.graphml	Harvard Dataverse	doi:10.7910/DVN/N5YHLL	https://doi.org/10.7910/DVN/N5YHLL
weighted_raccoon_matrix_33	data transformation	weighted_raccoon_matrix_33.graphml	weighted_raccoon_matrix_33.graphml	Harvard Dataverse	doi:10.7910/DVN/N5YHLL	https://doi.org/10.7910/DVN/N5YHLL
weighted_raccoon_matrix_34	data transformation	weighted_raccoon_matrix_34.graphml	weighted_raccoon_matrix_34.graphml	Harvard Dataverse	doi:10.7910/DVN/N5YHLL	https://doi.org/10.7910/DVN/N5YHLL
weighted_raccoon_matrix_35	data transformation	weighted_raccoon_matrix_35.graphml	weighted_raccoon_matrix_35.graphml	Harvard Dataverse	doi:10.7910/DVN/N5YHLL	https://doi.org/10.7910/DVN/N5YHLL
weighted_raccoon_matrix_36	data transformation	weighted_raccoon_matrix_36.graphml	weighted_raccoon_matrix_36.graphml	Harvard Dataverse	doi:10.7910/DVN/N5YHLL	https://doi.org/10.7910/DVN/N5YHLL
weighted_raccoon_matrix_37	data transformation	weighted_raccoon_matrix_37.graphml	weighted_raccoon_matrix_37.graphml	Harvard Dataverse	doi:10.7910/DVN/N5YHLL	https://doi.org/10.7910/DVN/N5YHLL
weighted_raccoon_matrix_38	data transformation	weighted_raccoon_matrix_38.graphml	weighted_raccoon_matrix_38.graphml	Harvard Dataverse	doi:10.7910/DVN/N5YHLL	https://doi.org/10.7910/DVN/N5YHLL
weighted_raccoon_matrix_39	data transformation	weighted_raccoon_matrix_39.graphml	weighted_raccoon_matrix_39.graphml	Harvard Dataverse	doi:10.7910/DVN/N5YHLL	https://doi.org/10.7910/DVN/N5YHLL
weighted_raccoon_matrix_4	data transformation	weighted_raccoon_matrix_4.graphml	weighted_raccoon_matrix_4.graphml	Harvard Dataverse	doi:10.7910/DVN/N5YHLL	https://doi.org/10.7910/DVN/N5YHLL
weighted_raccoon_matrix_40	data transformation	weighted_raccoon_matrix_40.graphml	weighted_raccoon_matrix_40.graphml	Harvard Dataverse	doi:10.7910/DVN/N5YHLL	https://doi.org/10.7910/DVN/N5YHLL
weighted_raccoon_matrix_41	data transformation	weighted_raccoon_matrix_41.graphml	weighted_raccoon_matrix_41.graphml	Harvard Dataverse	doi:10.7910/DVN/N5YHLL	https://doi.org/10.7910/DVN/N5YHLL
weighted_raccoon_matrix_42	data transformation	weighted_raccoon_matrix_42.graphml	weighted_raccoon_matrix_42.graphml	Harvard Dataverse	doi:10.7910/DVN/N5YHLL	https://doi.org/10.7910/DVN/N5YHLL
weighted_raccoon_matrix_43	data transformation	weighted_raccoon_matrix_43.graphml	weighted_raccoon_matrix_43.graphml	Harvard Dataverse	doi:10.7910/DVN/N5YHLL	https://doi.org/10.7910/DVN/N5YHLL
weighted_raccoon_matrix_44	data transformation	weighted_raccoon_matrix_44.graphml	weighted_raccoon_matrix_44.graphml	Harvard Dataverse	doi:10.7910/DVN/N5YHLL	https://doi.org/10.7910/DVN/N5YHLL
weighted_raccoon_matrix_45	data transformation	weighted_raccoon_matrix_45.graphml	weighted_raccoon_matrix_45.graphml	Harvard Dataverse	doi:10.7910/DVN/N5YHLL	https://doi.org/10.7910/DVN/N5YHLL
weighted_raccoon_matrix_46	data transformation	weighted_raccoon_matrix_46.graphml	weighted_raccoon_matrix_46.graphml	Harvard Dataverse	doi:10.7910/DVN/N5YHLL	https://doi.org/10.7910/DVN/N5YHLL
weighted_raccoon_matrix_47	data transformation	weighted_raccoon_matrix_47.graphml	weighted_raccoon_matrix_47.graphml	Harvard Dataverse	doi:10.7910/DVN/N5YHLL	https://doi.org/10.7910/DVN/N5YHLL
weighted_raccoon_matrix_48	data transformation	weighted_raccoon_matrix_48.graphml	weighted_raccoon_matrix_48.graphml	Harvard Dataverse	doi:10.7910/DVN/N5YHLL	https://doi.org/10.7910/DVN/N5YHLL
weighted_raccoon_matrix_49	data transformation	weighted_raccoon_matrix_49.graphml	weighted_raccoon_matrix_49.graphml	Harvard Dataverse	doi:10.7910/DVN/N5YHLL	https://doi.org/10.7910/DVN/N5YHLL
weighted_raccoon_matrix_5	data transformation	weighted_raccoon_matrix_5.graphml	weighted_raccoon_matrix_5.graphml	Harvard Dataverse	doi:10.7910/DVN/N5YHLL	https://doi.org/10.7910/DVN/N5YHLL
weighted_raccoon_matrix_50	data transformation	weighted_raccoon_matrix_50.graphml	weighted_raccoon_matrix_50.graphml	Harvard Dataverse	doi:10.7910/DVN/N5YHLL	https://doi.org/10.7910/DVN/N5YHLL
weighted_raccoon_matrix_51	data transformation	weighted_raccoon_matrix_51.graphml	weighted_raccoon_matrix_51.graphml	Harvard Dataverse	doi:10.7910/DVN/N5YHLL	https://doi.org/10.7910/DVN/N5YHLL
weighted_raccoon_matrix_52	data transformation	weighted_raccoon_matrix_52.graphml	weighted_raccoon_matrix_52.graphml	Harvard Dataverse	doi:10.7910/DVN/N5YHLL	https://doi.org/10.7910/DVN/N5YHLL
weighted_raccoon_matrix_6	data transformation	weighted_raccoon_matrix_6.graphml	weighted_raccoon_matrix_6.graphml	Harvard Dataverse	doi:10.7910/DVN/N5YHLL	https://doi.org/10.7910/DVN/N5YHLL
weighted_raccoon_matrix_7	data transformation	weighted_raccoon_matrix_7.graphml	weighted_raccoon_matrix_7.graphml	Harvard Dataverse	doi:10.7910/DVN/N5YHLL	https://doi.org/10.7910/DVN/N5YHLL
weighted_raccoon_matrix_8	data transformation	weighted_raccoon_matrix_8.graphml	weighted_raccoon_matrix_8.graphml	Harvard Dataverse	doi:10.7910/DVN/N5YHLL	https://doi.org/10.7910/DVN/N5YHLL
weighted_raccoon_matrix_9	data transformation	weighted_raccoon_matrix_9.graphml	weighted_raccoon_matrix_9.graphml	Harvard Dataverse	doi:10.7910/DVN/N5YHLL	https://doi.org/10.7910/DVN/N5YHLL
weighted_Contact_Sits_Macaque	data transformation	weighted_Contact_Sits_Macaque.graphml	weighted_Contact_Sits_Macaque.graphml	Harvard Dataverse	doi:10.7910/DVN/N5YHLL	https://doi.org/10.7910/DVN/N5YHLL
weighted_Grooming_Bouts_Macaque	data transformation	weighted_Grooming_Bouts_Macaque.graphml	weighted_Grooming_Bouts_Macaque.graphml	Harvard Dataverse	doi:10.7910/DVN/N5YHLL	https://doi.org/10.7910/DVN/N5YHLL
weighted_macaque_dominance	data transformation	weighted_macaque_dominance.graphml	weighted_macaque_dominance.graphml	Harvard Dataverse	doi:10.7910/DVN/N5YHLL	https://doi.org/10.7910/DVN/N5YHLL
weighted_sheep_hass_dominance	data transformation	weighted_sheep_hass_dominance.graphml	weighted_sheep_hass_dominance.graphml	Harvard Dataverse	doi:10.7910/DVN/N5YHLL	https://doi.org/10.7910/DVN/N5YHLL
weighted_spidermonkeys_contact	data transformation	weighted_spidermonkeys_contact.graphml	weighted_spidermonkeys_contact.graphml	Harvard Dataverse	doi:10.7910/DVN/N5YHLL	https://doi.org/10.7910/DVN/N5YHLL
voles_begon_site_BHP_trapping_session_02	data transformation	voles_begon_site_BHP_trapping_session_02.graphml	voles_begon_site_BHP_trapping_session_02.graphml	Harvard Dataverse	doi:10.7910/DVN/N5YHLL	https://doi.org/10.7910/DVN/N5YHLL
voles_begon_site_BHP_trapping_session_03	data transformation	voles_begon_site_BHP_trapping_session_03.graphml	voles_begon_site_BHP_trapping_session_03.graphml	Harvard Dataverse	doi:10.7910/DVN/N5YHLL	https://doi.org/10.7910/DVN/N5YHLL
voles_begon_site_BHP_trapping_session_04	data transformation	voles_begon_site_BHP_trapping_session_04.graphml	voles_begon_site_BHP_trapping_session_04.graphml	Harvard Dataverse	doi:10.7910/DVN/N5YHLL	https://doi.org/10.7910/DVN/N5YHLL
voles_begon_site_BHP_trapping_session_05	data transformation	voles_begon_site_BHP_trapping_session_05.graphml	voles_begon_site_BHP_trapping_session_05.graphml	Harvard Dataverse	doi:10.7910/DVN/N5YHLL	https://doi.org/10.7910/DVN/N5YHLL
voles_begon_site_BHP_trapping_session_06	data transformation	voles_begon_site_BHP_trapping_session_06.graphml	voles_begon_site_BHP_trapping_session_06.graphml	Harvard Dataverse	doi:10.7910/DVN/N5YHLL	https://doi.org/10.7910/DVN/N5YHLL
voles_begon_site_BHP_trapping_session_07	data transformation	voles_begon_site_BHP_trapping_session_07.graphml	voles_begon_site_BHP_trapping_session_07.graphml	Harvard Dataverse	doi:10.7910/DVN/N5YHLL	https://doi.org/10.7910/DVN/N5YHLL
voles_begon_site_BHP_trapping_session_08	data transformation	voles_begon_site_BHP_trapping_session_08.graphml	voles_begon_site_BHP_trapping_session_08.graphml	Harvard Dataverse	doi:10.7910/DVN/N5YHLL	https://doi.org/10.7910/DVN/N5YHLL
voles_begon_site_BHP_trapping_session_09	data transformation	voles_begon_site_BHP_trapping_session_09.graphml	voles_begon_site_BHP_trapping_session_09.graphml	Harvard Dataverse	doi:10.7910/DVN/N5YHLL	https://doi.org/10.7910/DVN/N5YHLL
voles_begon_site_BHP_trapping_session_10	data transformation	voles_begon_site_BHP_trapping_session_10.graphml	voles_begon_site_BHP_trapping_session_10.graphml	Harvard Dataverse	doi:10.7910/DVN/N5YHLL	https://doi.org/10.7910/DVN/N5YHLL
voles_begon_site_BHP_trapping_session_11	data transformation	voles_begon_site_BHP_trapping_session_11.graphml	voles_begon_site_BHP_trapping_session_11.graphml	Harvard Dataverse	doi:10.7910/DVN/N5YHLL	https://doi.org/10.7910/DVN/N5YHLL
voles_begon_site_BHP_trapping_session_12	data transformation	voles_begon_site_BHP_trapping_session_12.graphml	voles_begon_site_BHP_trapping_session_12.graphml	Harvard Dataverse	doi:10.7910/DVN/N5YHLL	https://doi.org/10.7910/DVN/N5YHLL
voles_begon_site_BHP_trapping_session_13	data transformation	voles_begon_site_BHP_trapping_session_13.graphml	voles_begon_site_BHP_trapping_session_13.graphml	Harvard Dataverse	doi:10.7910/DVN/N5YHLL	https://doi.org/10.7910/DVN/N5YHLL
voles_begon_site_BHP_trapping_session_14	data transformation	voles_begon_site_BHP_trapping_session_14.graphml	voles_begon_site_BHP_trapping_session_14.graphml	Harvard Dataverse	doi:10.7910/DVN/N5YHLL	https://doi.org/10.7910/DVN/N5YHLL
voles_begon_site_BHP_trapping_session_15	data transformation	voles_begon_site_BHP_trapping_session_15.graphml	voles_begon_site_BHP_trapping_session_15.graphml	Harvard Dataverse	doi:10.7910/DVN/N5YHLL	https://doi.org/10.7910/DVN/N5YHLL
voles_begon_site_BHP_trapping_session_16	data transformation	voles_begon_site_BHP_trapping_session_16.graphml	voles_begon_site_BHP_trapping_session_16.graphml	Harvard Dataverse	doi:10.7910/DVN/N5YHLL	https://doi.org/10.7910/DVN/N5YHLL
voles_begon_site_BHP_trapping_session_17	data transformation	voles_begon_site_BHP_trapping_session_17.graphml	voles_begon_site_BHP_trapping_session_17.graphml	Harvard Dataverse	doi:10.7910/DVN/N5YHLL	https://doi.org/10.7910/DVN/N5YHLL
voles_begon_site_BHP_trapping_session_18	data transformation	voles_begon_site_BHP_trapping_session_18.graphml	voles_begon_site_BHP_trapping_session_18.graphml	Harvard Dataverse	doi:10.7910/DVN/N5YHLL	https://doi.org/10.7910/DVN/N5YHLL
voles_begon_site_BHP_trapping_session_19	data transformation	voles_begon_site_BHP_trapping_session_19.graphml	voles_begon_site_BHP_trapping_session_19.graphml	Harvard Dataverse	doi:10.7910/DVN/N5YHLL	https://doi.org/10.7910/DVN/N5YHLL
voles_begon_site_BHP_trapping_session_20	data transformation	voles_begon_site_BHP_trapping_session_20.graphml	voles_begon_site_BHP_trapping_session_20.graphml	Harvard Dataverse	doi:10.7910/DVN/N5YHLL	https://doi.org/10.7910/DVN/N5YHLL
voles_begon_site_BHP_trapping_session_21	data transformation	voles_begon_site_BHP_trapping_session_21.graphml	voles_begon_site_BHP_trapping_session_21.graphml	Harvard Dataverse	doi:10.7910/DVN/N5YHLL	https://doi.org/10.7910/DVN/N5YHLL
voles_begon_site_BHP_trapping_session_22	data transformation	voles_begon_site_BHP_trapping_session_22.graphml	voles_begon_site_BHP_trapping_session_22.graphml	Harvard Dataverse	doi:10.7910/DVN/N5YHLL	https://doi.org/10.7910/DVN/N5YHLL
voles_begon_site_BHP_trapping_session_23	data transformation	voles_begon_site_BHP_trapping_session_23.graphml	voles_begon_site_BHP_trapping_session_23.graphml	Harvard Dataverse	doi:10.7910/DVN/N5YHLL	https://doi.org/10.7910/DVN/N5YHLL
voles_begon_site_BHP_trapping_session_24	data transformation	voles_begon_site_BHP_trapping_session_24.graphml	voles_begon_site_BHP_trapping_session_24.graphml	Harvard Dataverse	doi:10.7910/DVN/N5YHLL	https://doi.org/10.7910/DVN/N5YHLL
voles_begon_site_BHP_trapping_session_25	data transformation	voles_begon_site_BHP_trapping_session_25.graphml	voles_begon_site_BHP_trapping_session_25.graphml	Harvard Dataverse	doi:10.7910/DVN/N5YHLL	https://doi.org/10.7910/DVN/N5YHLL
voles_begon_site_BHP_trapping_session_26	data transformation	voles_begon_site_BHP_trapping_session_26.graphml	voles_begon_site_BHP_trapping_session_26.graphml	Harvard Dataverse	doi:10.7910/DVN/N5YHLL	https://doi.org/10.7910/DVN/N5YHLL
voles_begon_site_BHP_trapping_session_27	data transformation	voles_begon_site_BHP_trapping_session_27.graphml	voles_begon_site_BHP_trapping_session_27.graphml	Harvard Dataverse	doi:10.7910/DVN/N5YHLL	https://doi.org/10.7910/DVN/N5YHLL
voles_begon_site_BHP_trapping_session_28	data transformation	voles_begon_site_BHP_trapping_session_28.graphml	voles_begon_site_BHP_trapping_session_28.graphml	Harvard Dataverse	doi:10.7910/DVN/N5YHLL	https://doi.org/10.7910/DVN/N5YHLL
voles_begon_site_BHP_trapping_session_29	data transformation	voles_begon_site_BHP_trapping_session_29.graphml	voles_begon_site_BHP_trapping_session_29.graphml	Harvard Dataverse	doi:10.7910/DVN/N5YHLL	https://doi.org/10.7910/DVN/N5YHLL
voles_begon_site_BHP_trapping_session_30	data transformation	voles_begon_site_BHP_trapping_session_30.graphml	voles_begon_site_BHP_trapping_session_30.graphml	Harvard Dataverse	doi:10.7910/DVN/N5YHLL	https://doi.org/10.7910/DVN/N5YHLL
voles_begon_site_BHP_trapping_session_31	data transformation	voles_begon_site_BHP_trapping_session_31.graphml	voles_begon_site_BHP_trapping_session_31.graphml	Harvard Dataverse	doi:10.7910/DVN/N5YHLL	https://doi.org/10.7910/DVN/N5YHLL
voles_begon_site_BHP_trapping_session_32	data transformation	voles_begon_site_BHP_trapping_session_32.graphml	voles_begon_site_BHP_trapping_session_32.graphml	Harvard Dataverse	doi:10.7910/DVN/N5YHLL	https://doi.org/10.7910/DVN/N5YHLL
voles_begon_site_BHP_trapping_session_33	data transformation	voles_begon_site_BHP_trapping_session_33.graphml	voles_begon_site_BHP_trapping_session_33.graphml	Harvard Dataverse	doi:10.7910/DVN/N5YHLL	https://doi.org/10.7910/DVN/N5YHLL
voles_begon_site_BHP_trapping_session_34	data transformation	voles_begon_site_BHP_trapping_session_34.graphml	voles_begon_site_BHP_trapping_session_34.graphml	Harvard Dataverse	doi:10.7910/DVN/N5YHLL	https://doi.org/10.7910/DVN/N5YHLL
voles_begon_site_BHP_trapping_session_35	data transformation	voles_begon_site_BHP_trapping_session_35.graphml	voles_begon_site_BHP_trapping_session_35.graphml	Harvard Dataverse	doi:10.7910/DVN/N5YHLL	https://doi.org/10.7910/DVN/N5YHLL
voles_begon_site_BHP_trapping_session_36	data transformation	voles_begon_site_BHP_trapping_session_36.graphml	voles_begon_site_BHP_trapping_session_36.graphml	Harvard Dataverse	doi:10.7910/DVN/N5YHLL	https://doi.org/10.7910/DVN/N5YHLL
voles_begon_site_BHP_trapping_session_37	data transformation	voles_begon_site_BHP_trapping_session_37.graphml	voles_begon_site_BHP_trapping_session_37.graphml	Harvard Dataverse	doi:10.7910/DVN/N5YHLL	https://doi.org/10.7910/DVN/N5YHLL
voles_begon_site_BHP_trapping_session_38	data transformation	voles_begon_site_BHP_trapping_session_38.graphml	voles_begon_site_BHP_trapping_session_38.graphml	Harvard Dataverse	doi:10.7910/DVN/N5YHLL	https://doi.org/10.7910/DVN/N5YHLL
voles_begon_site_BHP_trapping_session_39	data transformation	voles_begon_site_BHP_trapping_session_39.graphml	voles_begon_site_BHP_trapping_session_39.graphml	Harvard Dataverse	doi:10.7910/DVN/N5YHLL	https://doi.org/10.7910/DVN/N5YHLL
voles_begon_site_BHP_trapping_session_40	data transformation	voles_begon_site_BHP_trapping_session_40.graphml	voles_begon_site_BHP_trapping_session_40.graphml	Harvard Dataverse	doi:10.7910/DVN/N5YHLL	https://doi.org/10.7910/DVN/N5YHLL
voles_begon_site_BHP_trapping_session_41	data transformation	voles_begon_site_BHP_trapping_session_41.graphml	voles_begon_site_BHP_trapping_session_41.graphml	Harvard Dataverse	doi:10.7910/DVN/N5YHLL	https://doi.org/10.7910/DVN/N5YHLL
voles_begon_site_BHP_trapping_session_42	data transformation	voles_begon_site_BHP_trapping_session_42.graphml	voles_begon_site_BHP_trapping_session_42.graphml	Harvard Dataverse	doi:10.7910/DVN/N5YHLL	https://doi.org/10.7910/DVN/N5YHLL
voles_begon_site_BHP_trapping_session_43	data transformation	voles_begon_site_BHP_trapping_session_43.graphml	voles_begon_site_BHP_trapping_session_43.graphml	Harvard Dataverse	doi:10.7910/DVN/N5YHLL	https://doi.org/10.7910/DVN/N5YHLL
voles_begon_site_BHP_trapping_session_44	data transformation	voles_begon_site_BHP_trapping_session_44.graphml	voles_begon_site_BHP_trapping_session_44.graphml	Harvard Dataverse	doi:10.7910/DVN/N5YHLL	https://doi.org/10.7910/DVN/N5YHLL
voles_begon_site_BHP_trapping_session_45	data transformation	voles_begon_site_BHP_trapping_session_45.graphml	voles_begon_site_BHP_trapping_session_45.graphml	Harvard Dataverse	doi:10.7910/DVN/N5YHLL	https://doi.org/10.7910/DVN/N5YHLL
voles_begon_site_BHP_trapping_session_46	data transformation	voles_begon_site_BHP_trapping_session_46.graphml	voles_begon_site_BHP_trapping_session_46.graphml	Harvard Dataverse	doi:10.7910/DVN/N5YHLL	https://doi.org/10.7910/DVN/N5YHLL
voles_begon_site_BHP_trapping_session_47	data transformation	voles_begon_site_BHP_trapping_session_47.graphml	voles_begon_site_BHP_trapping_session_47.graphml	Harvard Dataverse	doi:10.7910/DVN/N5YHLL	https://doi.org/10.7910/DVN/N5YHLL
voles_begon_site_BHP_trapping_session_48	data transformation	voles_begon_site_BHP_trapping_session_48.graphml	voles_begon_site_BHP_trapping_session_48.graphml	Harvard Dataverse	doi:10.7910/DVN/N5YHLL	https://doi.org/10.7910/DVN/N5YHLL
voles_begon_site_BHP_trapping_session_49	data transformation	voles_begon_site_BHP_trapping_session_49.graphml	voles_begon_site_BHP_trapping_session_49.graphml	Harvard Dataverse	doi:10.7910/DVN/N5YHLL	https://doi.org/10.7910/DVN/N5YHLL
voles_begon_site_BHP_trapping_session_50	data transformation	voles_begon_site_BHP_trapping_session_50.graphml	voles_begon_site_BHP_trapping_session_50.graphml	Harvard Dataverse	doi:10.7910/DVN/N5YHLL	https://doi.org/10.7910/DVN/N5YHLL
voles_begon_site_BHP_trapping_session_51	data transformation	voles_begon_site_BHP_trapping_session_51.graphml	voles_begon_site_BHP_trapping_session_51.graphml	Harvard Dataverse	doi:10.7910/DVN/N5YHLL	https://doi.org/10.7910/DVN/N5YHLL
voles_begon_site_BHP_trapping_session_52	data transformation	voles_begon_site_BHP_trapping_session_52.graphml	voles_begon_site_BHP_trapping_session_52.graphml	Harvard Dataverse	doi:10.7910/DVN/N5YHLL	https://doi.org/10.7910/DVN/N5YHLL
voles_begon_site_BHP_trapping_session_53	data transformation	voles_begon_site_BHP_trapping_session_53.graphml	voles_begon_site_BHP_trapping_session_53.graphml	Harvard Dataverse	doi:10.7910/DVN/N5YHLL	https://doi.org/10.7910/DVN/N5YHLL
voles_begon_site_BHP_trapping_session_54	data transformation	voles_begon_site_BHP_trapping_session_54.graphml	voles_begon_site_BHP_trapping_session_54.graphml	Harvard Dataverse	doi:10.7910/DVN/N5YHLL	https://doi.org/10.7910/DVN/N5YHLL
voles_begon_site_BHP_trapping_session_55	data transformation	voles_begon_site_BHP_trapping_session_55.graphml	voles_begon_site_BHP_trapping_session_55.graphml	Harvard Dataverse	doi:10.7910/DVN/N5YHLL	https://doi.org/10.7910/DVN/N5YHLL
voles_begon_site_BHP_trapping_session_56	data transformation	voles_begon_site_BHP_trapping_session_56.graphml	voles_begon_site_BHP_trapping_session_56.graphml	Harvard Dataverse	doi:10.7910/DVN/N5YHLL	https://doi.org/10.7910/DVN/N5YHLL
voles_begon_site_BHP_trapping_session_57	data transformation	voles_begon_site_BHP_trapping_session_57.graphml	voles_begon_site_BHP_trapping_session_57.graphml	Harvard Dataverse	doi:10.7910/DVN/N5YHLL	https://doi.org/10.7910/DVN/N5YHLL
voles_begon_site_BHP_trapping_session_58	data transformation	voles_begon_site_BHP_trapping_session_58.graphml	voles_begon_site_BHP_trapping_session_58.graphml	Harvard Dataverse	doi:10.7910/DVN/N5YHLL	https://doi.org/10.7910/DVN/N5YHLL
voles_begon_site_BHP_trapping_session_59	data transformation	voles_begon_site_BHP_trapping_session_59.graphml	voles_begon_site_BHP_trapping_session_59.graphml	Harvard Dataverse	doi:10.7910/DVN/N5YHLL	https://doi.org/10.7910/DVN/N5YHLL
voles_begon_site_BHP_trapping_session_60	data transformation	voles_begon_site_BHP_trapping_session_60.graphml	voles_begon_site_BHP_trapping_session_60.graphml	Harvard Dataverse	doi:10.7910/DVN/N5YHLL	https://doi.org/10.7910/DVN/N5YHLL
voles_begon_site_BHP_trapping_session_61	data transformation	voles_begon_site_BHP_trapping_session_61.graphml	voles_begon_site_BHP_trapping_session_61.graphml	Harvard Dataverse	doi:10.7910/DVN/N5YHLL	https://doi.org/10.7910/DVN/N5YHLL
voles_begon_site_BHP_trapping_session_62	data transformation	voles_begon_site_BHP_trapping_session_62.graphml	voles_begon_site_BHP_trapping_session_62.graphml	Harvard Dataverse	doi:10.7910/DVN/N5YHLL	https://doi.org/10.7910/DVN/N5YHLL
voles_begon_site_BHP_trapping_session_63	data transformation	voles_begon_site_BHP_trapping_session_63.graphml	voles_begon_site_BHP_trapping_session_63.graphml	Harvard Dataverse	doi:10.7910/DVN/N5YHLL	https://doi.org/10.7910/DVN/N5YHLL
voles_begon_site_BHP_trapping_session_64	data transformation	voles_begon_site_BHP_trapping_session_64.graphml	voles_begon_site_BHP_trapping_session_64.graphml	Harvard Dataverse	doi:10.7910/DVN/N5YHLL	https://doi.org/10.7910/DVN/N5YHLL
voles_begon_site_KCS_trapping_session_01	data transformation	voles_begon_site_KCS_trapping_session_01.graphml	voles_begon_site_KCS_trapping_session_01.graphml	Harvard Dataverse	doi:10.7910/DVN/N5YHLL	https://doi.org/10.7910/DVN/N5YHLL
voles_begon_site_KCS_trapping_session_02	data transformation	voles_begon_site_KCS_trapping_session_02.graphml	voles_begon_site_KCS_trapping_session_02.graphml	Harvard Dataverse	doi:10.7910/DVN/N5YHLL	https://doi.org/10.7910/DVN/N5YHLL
voles_begon_site_KCS_trapping_session_03	data transformation	voles_begon_site_KCS_trapping_session_03.graphml	voles_begon_site_KCS_trapping_session_03.graphml	Harvard Dataverse	doi:10.7910/DVN/N5YHLL	https://doi.org/10.7910/DVN/N5YHLL
voles_begon_site_KCS_trapping_session_04	data transformation	voles_begon_site_KCS_trapping_session_04.graphml	voles_begon_site_KCS_trapping_session_04.graphml	Harvard Dataverse	doi:10.7910/DVN/N5YHLL	https://doi.org/10.7910/DVN/N5YHLL
voles_begon_site_KCS_trapping_session_05	data transformation	voles_begon_site_KCS_trapping_session_05.graphml	voles_begon_site_KCS_trapping_session_05.graphml	Harvard Dataverse	doi:10.7910/DVN/N5YHLL	https://doi.org/10.7910/DVN/N5YHLL
voles_begon_site_KCS_trapping_session_06	data transformation	voles_begon_site_KCS_trapping_session_06.graphml	voles_begon_site_KCS_trapping_session_06.graphml	Harvard Dataverse	doi:10.7910/DVN/N5YHLL	https://doi.org/10.7910/DVN/N5YHLL
voles_begon_site_KCS_trapping_session_07	data transformation	voles_begon_site_KCS_trapping_session_07.graphml	voles_begon_site_KCS_trapping_session_07.graphml	Harvard Dataverse	doi:10.7910/DVN/N5YHLL	https://doi.org/10.7910/DVN/N5YHLL
voles_begon_site_KCS_trapping_session_08	data transformation	voles_begon_site_KCS_trapping_session_08.graphml	voles_begon_site_KCS_trapping_session_08.graphml	Harvard Dataverse	doi:10.7910/DVN/N5YHLL	https://doi.org/10.7910/DVN/N5YHLL
voles_begon_site_KCS_trapping_session_09	data transformation	voles_begon_site_KCS_trapping_session_09.graphml	voles_begon_site_KCS_trapping_session_09.graphml	Harvard Dataverse	doi:10.7910/DVN/N5YHLL	https://doi.org/10.7910/DVN/N5YHLL
voles_begon_site_KCS_trapping_session_10	data transformation	voles_begon_site_KCS_trapping_session_10.graphml	voles_begon_site_KCS_trapping_session_10.graphml	Harvard Dataverse	doi:10.7910/DVN/N5YHLL	https://doi.org/10.7910/DVN/N5YHLL
voles_begon_site_KCS_trapping_session_11	data transformation	voles_begon_site_KCS_trapping_session_11.graphml	voles_begon_site_KCS_trapping_session_11.graphml	Harvard Dataverse	doi:10.7910/DVN/N5YHLL	https://doi.org/10.7910/DVN/N5YHLL
voles_begon_site_KCS_trapping_session_12	data transformation	voles_begon_site_KCS_trapping_session_12.graphml	voles_begon_site_KCS_trapping_session_12.graphml	Harvard Dataverse	doi:10.7910/DVN/N5YHLL	https://doi.org/10.7910/DVN/N5YHLL
voles_begon_site_KCS_trapping_session_13	data transformation	voles_begon_site_KCS_trapping_session_13.graphml	voles_begon_site_KCS_trapping_session_13.graphml	Harvard Dataverse	doi:10.7910/DVN/N5YHLL	https://doi.org/10.7910/DVN/N5YHLL
voles_begon_site_KCS_trapping_session_14	data transformation	voles_begon_site_KCS_trapping_session_14.graphml	voles_begon_site_KCS_trapping_session_14.graphml	Harvard Dataverse	doi:10.7910/DVN/N5YHLL	https://doi.org/10.7910/DVN/N5YHLL
voles_begon_site_KCS_trapping_session_15	data transformation	voles_begon_site_KCS_trapping_session_15.graphml	voles_begon_site_KCS_trapping_session_15.graphml	Harvard Dataverse	doi:10.7910/DVN/N5YHLL	https://doi.org/10.7910/DVN/N5YHLL
voles_begon_site_KCS_trapping_session_16	data transformation	voles_begon_site_KCS_trapping_session_16.graphml	voles_begon_site_KCS_trapping_session_16.graphml	Harvard Dataverse	doi:10.7910/DVN/N5YHLL	https://doi.org/10.7910/DVN/N5YHLL
voles_begon_site_KCS_trapping_session_17	data transformation	voles_begon_site_KCS_trapping_session_17.graphml	voles_begon_site_KCS_trapping_session_17.graphml	Harvard Dataverse	doi:10.7910/DVN/N5YHLL	https://doi.org/10.7910/DVN/N5YHLL
voles_begon_site_KCS_trapping_session_18	data transformation	voles_begon_site_KCS_trapping_session_18.graphml	voles_begon_site_KCS_trapping_session_18.graphml	Harvard Dataverse	doi:10.7910/DVN/N5YHLL	https://doi.org/10.7910/DVN/N5YHLL
voles_begon_site_KCS_trapping_session_19	data transformation	voles_begon_site_KCS_trapping_session_19.graphml	voles_begon_site_KCS_trapping_session_19.graphml	Harvard Dataverse	doi:10.7910/DVN/N5YHLL	https://doi.org/10.7910/DVN/N5YHLL
voles_begon_site_KCS_trapping_session_20	data transformation	voles_begon_site_KCS_trapping_session_20.graphml	voles_begon_site_KCS_trapping_session_20.graphml	Harvard Dataverse	doi:10.7910/DVN/N5YHLL	https://doi.org/10.7910/DVN/N5YHLL
voles_begon_site_KCS_trapping_session_21	data transformation	voles_begon_site_KCS_trapping_session_21.graphml	voles_begon_site_KCS_trapping_session_21.graphml	Harvard Dataverse	doi:10.7910/DVN/N5YHLL	https://doi.org/10.7910/DVN/N5YHLL
voles_begon_site_KCS_trapping_session_22	data transformation	voles_begon_site_KCS_trapping_session_22.graphml	voles_begon_site_KCS_trapping_session_22.graphml	Harvard Dataverse	doi:10.7910/DVN/N5YHLL	https://doi.org/10.7910/DVN/N5YHLL
voles_begon_site_KCS_trapping_session_23	data transformation	voles_begon_site_KCS_trapping_session_23.graphml	voles_begon_site_KCS_trapping_session_23.graphml	Harvard Dataverse	doi:10.7910/DVN/N5YHLL	https://doi.org/10.7910/DVN/N5YHLL
voles_begon_site_KCS_trapping_session_24	data transformation	voles_begon_site_KCS_trapping_session_24.graphml	voles_begon_site_KCS_trapping_session_24.graphml	Harvard Dataverse	doi:10.7910/DVN/N5YHLL	https://doi.org/10.7910/DVN/N5YHLL
voles_begon_site_KCS_trapping_session_25	data transformation	voles_begon_site_KCS_trapping_session_25.graphml	voles_begon_site_KCS_trapping_session_25.graphml	Harvard Dataverse	doi:10.7910/DVN/N5YHLL	https://doi.org/10.7910/DVN/N5YHLL
voles_begon_site_KCS_trapping_session_26	data transformation	voles_begon_site_KCS_trapping_session_26.graphml	voles_begon_site_KCS_trapping_session_26.graphml	Harvard Dataverse	doi:10.7910/DVN/N5YHLL	https://doi.org/10.7910/DVN/N5YHLL
voles_begon_site_KCS_trapping_session_27	data transformation	voles_begon_site_KCS_trapping_session_27.graphml	voles_begon_site_KCS_trapping_session_27.graphml	Harvard Dataverse	doi:10.7910/DVN/N5YHLL	https://doi.org/10.7910/DVN/N5YHLL
voles_begon_site_KCS_trapping_session_28	data transformation	voles_begon_site_KCS_trapping_session_28.graphml	voles_begon_site_KCS_trapping_session_28.graphml	Harvard Dataverse	doi:10.7910/DVN/N5YHLL	https://doi.org/10.7910/DVN/N5YHLL
voles_begon_site_KCS_trapping_session_29	data transformation	voles_begon_site_KCS_trapping_session_29.graphml	voles_begon_site_KCS_trapping_session_29.graphml	Harvard Dataverse	doi:10.7910/DVN/N5YHLL	https://doi.org/10.7910/DVN/N5YHLL
voles_begon_site_KCS_trapping_session_30	data transformation	voles_begon_site_KCS_trapping_session_30.graphml	voles_begon_site_KCS_trapping_session_30.graphml	Harvard Dataverse	doi:10.7910/DVN/N5YHLL	https://doi.org/10.7910/DVN/N5YHLL
voles_begon_site_KCS_trapping_session_31	data transformation	voles_begon_site_KCS_trapping_session_31.graphml	voles_begon_site_KCS_trapping_session_31.graphml	Harvard Dataverse	doi:10.7910/DVN/N5YHLL	https://doi.org/10.7910/DVN/N5YHLL
voles_begon_site_KCS_trapping_session_32	data transformation	voles_begon_site_KCS_trapping_session_32.graphml	voles_begon_site_KCS_trapping_session_32.graphml	Harvard Dataverse	doi:10.7910/DVN/N5YHLL	https://doi.org/10.7910/DVN/N5YHLL
voles_begon_site_KCS_trapping_session_33	data transformation	voles_begon_site_KCS_trapping_session_33.graphml	voles_begon_site_KCS_trapping_session_33.graphml	Harvard Dataverse	doi:10.7910/DVN/N5YHLL	https://doi.org/10.7910/DVN/N5YHLL
voles_begon_site_KCS_trapping_session_34	data transformation	voles_begon_site_KCS_trapping_session_34.graphml	voles_begon_site_KCS_trapping_session_34.graphml	Harvard Dataverse	doi:10.7910/DVN/N5YHLL	https://doi.org/10.7910/DVN/N5YHLL
voles_begon_site_KCS_trapping_session_35	data transformation	voles_begon_site_KCS_trapping_session_35.graphml	voles_begon_site_KCS_trapping_session_35.graphml	Harvard Dataverse	doi:10.7910/DVN/N5YHLL	https://doi.org/10.7910/DVN/N5YHLL
voles_begon_site_KCS_trapping_session_36	data transformation	voles_begon_site_KCS_trapping_session_36.graphml	voles_begon_site_KCS_trapping_session_36.graphml	Harvard Dataverse	doi:10.7910/DVN/N5YHLL	https://doi.org/10.7910/DVN/N5YHLL
voles_begon_site_KCS_trapping_session_37	data transformation	voles_begon_site_KCS_trapping_session_37.graphml	voles_begon_site_KCS_trapping_session_37.graphml	Harvard Dataverse	doi:10.7910/DVN/N5YHLL	https://doi.org/10.7910/DVN/N5YHLL
voles_begon_site_KCS_trapping_session_38	data transformation	voles_begon_site_KCS_trapping_session_38.graphml	voles_begon_site_KCS_trapping_session_38.graphml	Harvard Dataverse	doi:10.7910/DVN/N5YHLL	https://doi.org/10.7910/DVN/N5YHLL
voles_begon_site_KCS_trapping_session_39	data transformation	voles_begon_site_KCS_trapping_session_39.graphml	voles_begon_site_KCS_trapping_session_39.graphml	Harvard Dataverse	doi:10.7910/DVN/N5YHLL	https://doi.org/10.7910/DVN/N5YHLL
voles_begon_site_KCS_trapping_session_40	data transformation	voles_begon_site_KCS_trapping_session_40.graphml	voles_begon_site_KCS_trapping_session_40.graphml	Harvard Dataverse	doi:10.7910/DVN/N5YHLL	https://doi.org/10.7910/DVN/N5YHLL
voles_begon_site_KCS_trapping_session_41	data transformation	voles_begon_site_KCS_trapping_session_41.graphml	voles_begon_site_KCS_trapping_session_41.graphml	Harvard Dataverse	doi:10.7910/DVN/N5YHLL	https://doi.org/10.7910/DVN/N5YHLL
voles_begon_site_KCS_trapping_session_42	data transformation	voles_begon_site_KCS_trapping_session_42.graphml	voles_begon_site_KCS_trapping_session_42.graphml	Harvard Dataverse	doi:10.7910/DVN/N5YHLL	https://doi.org/10.7910/DVN/N5YHLL
voles_begon_site_KCS_trapping_session_43	data transformation	voles_begon_site_KCS_trapping_session_43.graphml	voles_begon_site_KCS_trapping_session_43.graphml	Harvard Dataverse	doi:10.7910/DVN/N5YHLL	https://doi.org/10.7910/DVN/N5YHLL
voles_begon_site_KCS_trapping_session_44	data transformation	voles_begon_site_KCS_trapping_session_44.graphml	voles_begon_site_KCS_trapping_session_44.graphml	Harvard Dataverse	doi:10.7910/DVN/N5YHLL	https://doi.org/10.7910/DVN/N5YHLL
voles_begon_site_KCS_trapping_session_45	data transformation	voles_begon_site_KCS_trapping_session_45.graphml	voles_begon_site_KCS_trapping_session_45.graphml	Harvard Dataverse	doi:10.7910/DVN/N5YHLL	https://doi.org/10.7910/DVN/N5YHLL
voles_begon_site_KCS_trapping_session_46	data transformation	voles_begon_site_KCS_trapping_session_46.graphml	voles_begon_site_KCS_trapping_session_46.graphml	Harvard Dataverse	doi:10.7910/DVN/N5YHLL	https://doi.org/10.7910/DVN/N5YHLL
voles_begon_site_KCS_trapping_session_47	data transformation	voles_begon_site_KCS_trapping_session_47.graphml	voles_begon_site_KCS_trapping_session_47.graphml	Harvard Dataverse	doi:10.7910/DVN/N5YHLL	https://doi.org/10.7910/DVN/N5YHLL
voles_begon_site_KCS_trapping_session_48	data transformation	voles_begon_site_KCS_trapping_session_48.graphml	voles_begon_site_KCS_trapping_session_48.graphml	Harvard Dataverse	doi:10.7910/DVN/N5YHLL	https://doi.org/10.7910/DVN/N5YHLL
voles_begon_site_KCS_trapping_session_49	data transformation	voles_begon_site_KCS_trapping_session_49.graphml	voles_begon_site_KCS_trapping_session_49.graphml	Harvard Dataverse	doi:10.7910/DVN/N5YHLL	https://doi.org/10.7910/DVN/N5YHLL
voles_begon_site_KCS_trapping_session_50	data transformation	voles_begon_site_KCS_trapping_session_50.graphml	voles_begon_site_KCS_trapping_session_50.graphml	Harvard Dataverse	doi:10.7910/DVN/N5YHLL	https://doi.org/10.7910/DVN/N5YHLL
voles_begon_site_KCS_trapping_session_51	data transformation	voles_begon_site_KCS_trapping_session_51.graphml	voles_begon_site_KCS_trapping_session_51.graphml	Harvard Dataverse	doi:10.7910/DVN/N5YHLL	https://doi.org/10.7910/DVN/N5YHLL
voles_begon_site_KCS_trapping_session_52	data transformation	voles_begon_site_KCS_trapping_session_52.graphml	voles_begon_site_KCS_trapping_session_52.graphml	Harvard Dataverse	doi:10.7910/DVN/N5YHLL	https://doi.org/10.7910/DVN/N5YHLL
voles_begon_site_KCS_trapping_session_53	data transformation	voles_begon_site_KCS_trapping_session_53.graphml	voles_begon_site_KCS_trapping_session_53.graphml	Harvard Dataverse	doi:10.7910/DVN/N5YHLL	https://doi.org/10.7910/DVN/N5YHLL
voles_begon_site_KCS_trapping_session_54	data transformation	voles_begon_site_KCS_trapping_session_54.graphml	voles_begon_site_KCS_trapping_session_54.graphml	Harvard Dataverse	doi:10.7910/DVN/N5YHLL	https://doi.org/10.7910/DVN/N5YHLL
voles_begon_site_KCS_trapping_session_55	data transformation	voles_begon_site_KCS_trapping_session_55.graphml	voles_begon_site_KCS_trapping_session_55.graphml	Harvard Dataverse	doi:10.7910/DVN/N5YHLL	https://doi.org/10.7910/DVN/N5YHLL
voles_begon_site_KCS_trapping_session_56	data transformation	voles_begon_site_KCS_trapping_session_56.graphml	voles_begon_site_KCS_trapping_session_56.graphml	Harvard Dataverse	doi:10.7910/DVN/N5YHLL	https://doi.org/10.7910/DVN/N5YHLL
voles_begon_site_KCS_trapping_session_57	data transformation	voles_begon_site_KCS_trapping_session_57.graphml	voles_begon_site_KCS_trapping_session_57.graphml	Harvard Dataverse	doi:10.7910/DVN/N5YHLL	https://doi.org/10.7910/DVN/N5YHLL
voles_begon_site_KCS_trapping_session_58	data transformation	voles_begon_site_KCS_trapping_session_58.graphml	voles_begon_site_KCS_trapping_session_58.graphml	Harvard Dataverse	doi:10.7910/DVN/N5YHLL	https://doi.org/10.7910/DVN/N5YHLL
voles_begon_site_KCS_trapping_session_59	data transformation	voles_begon_site_KCS_trapping_session_59.graphml	voles_begon_site_KCS_trapping_session_59.graphml	Harvard Dataverse	doi:10.7910/DVN/N5YHLL	https://doi.org/10.7910/DVN/N5YHLL
voles_begon_site_KCS_trapping_session_60	data transformation	voles_begon_site_KCS_trapping_session_60.graphml	voles_begon_site_KCS_trapping_session_60.graphml	Harvard Dataverse	doi:10.7910/DVN/N5YHLL	https://doi.org/10.7910/DVN/N5YHLL
voles_begon_site_KCS_trapping_session_61	data transformation	voles_begon_site_KCS_trapping_session_61.graphml	voles_begon_site_KCS_trapping_session_61.graphml	Harvard Dataverse	doi:10.7910/DVN/N5YHLL	https://doi.org/10.7910/DVN/N5YHLL
voles_begon_site_KCS_trapping_session_62	data transformation	voles_begon_site_KCS_trapping_session_62.graphml	voles_begon_site_KCS_trapping_session_62.graphml	Harvard Dataverse	doi:10.7910/DVN/N5YHLL	https://doi.org/10.7910/DVN/N5YHLL
voles_begon_site_KCS_trapping_session_63	data transformation	voles_begon_site_KCS_trapping_session_63.graphml	voles_begon_site_KCS_trapping_session_63.graphml	Harvard Dataverse	doi:10.7910/DVN/N5YHLL	https://doi.org/10.7910/DVN/N5YHLL
voles_begon_site_KCS_trapping_session_64	data transformation	voles_begon_site_KCS_trapping_session_64.graphml	voles_begon_site_KCS_trapping_session_64.graphml	Harvard Dataverse	doi:10.7910/DVN/N5YHLL	https://doi.org/10.7910/DVN/N5YHLL
voles_begon_site_PLJ_trapping_session_01	data transformation	voles_begon_site_PLJ_trapping_session_01.graphml	voles_begon_site_PLJ_trapping_session_01.graphml	Harvard Dataverse	doi:10.7910/DVN/N5YHLL	https://doi.org/10.7910/DVN/N5YHLL
voles_begon_site_PLJ_trapping_session_02	data transformation	voles_begon_site_PLJ_trapping_session_02.graphml	voles_begon_site_PLJ_trapping_session_02.graphml	Harvard Dataverse	doi:10.7910/DVN/N5YHLL	https://doi.org/10.7910/DVN/N5YHLL
voles_begon_site_PLJ_trapping_session_03	data transformation	voles_begon_site_PLJ_trapping_session_03.graphml	voles_begon_site_PLJ_trapping_session_03.graphml	Harvard Dataverse	doi:10.7910/DVN/N5YHLL	https://doi.org/10.7910/DVN/N5YHLL
voles_begon_site_PLJ_trapping_session_04	data transformation	voles_begon_site_PLJ_trapping_session_04.graphml	voles_begon_site_PLJ_trapping_session_04.graphml	Harvard Dataverse	doi:10.7910/DVN/N5YHLL	https://doi.org/10.7910/DVN/N5YHLL
voles_begon_site_PLJ_trapping_session_05	data transformation	voles_begon_site_PLJ_trapping_session_05.graphml	voles_begon_site_PLJ_trapping_session_05.graphml	Harvard Dataverse	doi:10.7910/DVN/N5YHLL	https://doi.org/10.7910/DVN/N5YHLL
voles_begon_site_PLJ_trapping_session_06	data transformation	voles_begon_site_PLJ_trapping_session_06.graphml	voles_begon_site_PLJ_trapping_session_06.graphml	Harvard Dataverse	doi:10.7910/DVN/N5YHLL	https://doi.org/10.7910/DVN/N5YHLL
voles_begon_site_PLJ_trapping_session_07	data transformation	voles_begon_site_PLJ_trapping_session_07.graphml	voles_begon_site_PLJ_trapping_session_07.graphml	Harvard Dataverse	doi:10.7910/DVN/N5YHLL	https://doi.org/10.7910/DVN/N5YHLL
voles_begon_site_PLJ_trapping_session_08	data transformation	voles_begon_site_PLJ_trapping_session_08.graphml	voles_begon_site_PLJ_trapping_session_08.graphml	Harvard Dataverse	doi:10.7910/DVN/N5YHLL	https://doi.org/10.7910/DVN/N5YHLL
voles_begon_site_PLJ_trapping_session_09	data transformation	voles_begon_site_PLJ_trapping_session_09.graphml	voles_begon_site_PLJ_trapping_session_09.graphml	Harvard Dataverse	doi:10.7910/DVN/N5YHLL	https://doi.org/10.7910/DVN/N5YHLL
voles_begon_site_PLJ_trapping_session_10	data transformation	voles_begon_site_PLJ_trapping_session_10.graphml	voles_begon_site_PLJ_trapping_session_10.graphml	Harvard Dataverse	doi:10.7910/DVN/N5YHLL	https://doi.org/10.7910/DVN/N5YHLL
voles_begon_site_PLJ_trapping_session_11	data transformation	voles_begon_site_PLJ_trapping_session_11.graphml	voles_begon_site_PLJ_trapping_session_11.graphml	Harvard Dataverse	doi:10.7910/DVN/N5YHLL	https://doi.org/10.7910/DVN/N5YHLL
voles_begon_site_PLJ_trapping_session_12	data transformation	voles_begon_site_PLJ_trapping_session_12.graphml	voles_begon_site_PLJ_trapping_session_12.graphml	Harvard Dataverse	doi:10.7910/DVN/N5YHLL	https://doi.org/10.7910/DVN/N5YHLL
voles_begon_site_PLJ_trapping_session_13	data transformation	voles_begon_site_PLJ_trapping_session_13.graphml	voles_begon_site_PLJ_trapping_session_13.graphml	Harvard Dataverse	doi:10.7910/DVN/N5YHLL	https://doi.org/10.7910/DVN/N5YHLL
voles_begon_site_PLJ_trapping_session_14	data transformation	voles_begon_site_PLJ_trapping_session_14.graphml	voles_begon_site_PLJ_trapping_session_14.graphml	Harvard Dataverse	doi:10.7910/DVN/N5YHLL	https://doi.org/10.7910/DVN/N5YHLL
voles_begon_site_PLJ_trapping_session_15	data transformation	voles_begon_site_PLJ_trapping_session_15.graphml	voles_begon_site_PLJ_trapping_session_15.graphml	Harvard Dataverse	doi:10.7910/DVN/N5YHLL	https://doi.org/10.7910/DVN/N5YHLL
voles_begon_site_PLJ_trapping_session_16	data transformation	voles_begon_site_PLJ_trapping_session_16.graphml	voles_begon_site_PLJ_trapping_session_16.graphml	Harvard Dataverse	doi:10.7910/DVN/N5YHLL	https://doi.org/10.7910/DVN/N5YHLL
voles_begon_site_PLJ_trapping_session_17	data transformation	voles_begon_site_PLJ_trapping_session_17.graphml	voles_begon_site_PLJ_trapping_session_17.graphml	Harvard Dataverse	doi:10.7910/DVN/N5YHLL	https://doi.org/10.7910/DVN/N5YHLL
voles_begon_site_PLJ_trapping_session_18	data transformation	voles_begon_site_PLJ_trapping_session_18.graphml	voles_begon_site_PLJ_trapping_session_18.graphml	Harvard Dataverse	doi:10.7910/DVN/N5YHLL	https://doi.org/10.7910/DVN/N5YHLL
voles_begon_site_PLJ_trapping_session_19	data transformation	voles_begon_site_PLJ_trapping_session_19.graphml	voles_begon_site_PLJ_trapping_session_19.graphml	Harvard Dataverse	doi:10.7910/DVN/N5YHLL	https://doi.org/10.7910/DVN/N5YHLL
voles_begon_site_PLJ_trapping_session_20	data transformation	voles_begon_site_PLJ_trapping_session_20.graphml	voles_begon_site_PLJ_trapping_session_20.graphml	Harvard Dataverse	doi:10.7910/DVN/N5YHLL	https://doi.org/10.7910/DVN/N5YHLL
voles_begon_site_PLJ_trapping_session_21	data transformation	voles_begon_site_PLJ_trapping_session_21.graphml	voles_begon_site_PLJ_trapping_session_21.graphml	Harvard Dataverse	doi:10.7910/DVN/N5YHLL	https://doi.org/10.7910/DVN/N5YHLL
voles_begon_site_PLJ_trapping_session_22	data transformation	voles_begon_site_PLJ_trapping_session_22.graphml	voles_begon_site_PLJ_trapping_session_22.graphml	Harvard Dataverse	doi:10.7910/DVN/N5YHLL	https://doi.org/10.7910/DVN/N5YHLL
voles_begon_site_PLJ_trapping_session_23	data transformation	voles_begon_site_PLJ_trapping_session_23.graphml	voles_begon_site_PLJ_trapping_session_23.graphml	Harvard Dataverse	doi:10.7910/DVN/N5YHLL	https://doi.org/10.7910/DVN/N5YHLL
voles_begon_site_PLJ_trapping_session_24	data transformation	voles_begon_site_PLJ_trapping_session_24.graphml	voles_begon_site_PLJ_trapping_session_24.graphml	Harvard Dataverse	doi:10.7910/DVN/N5YHLL	https://doi.org/10.7910/DVN/N5YHLL
voles_begon_site_PLJ_trapping_session_25	data transformation	voles_begon_site_PLJ_trapping_session_25.graphml	voles_begon_site_PLJ_trapping_session_25.graphml	Harvard Dataverse	doi:10.7910/DVN/N5YHLL	https://doi.org/10.7910/DVN/N5YHLL
voles_begon_site_PLJ_trapping_session_26	data transformation	voles_begon_site_PLJ_trapping_session_26.graphml	voles_begon_site_PLJ_trapping_session_26.graphml	Harvard Dataverse	doi:10.7910/DVN/N5YHLL	https://doi.org/10.7910/DVN/N5YHLL
voles_begon_site_PLJ_trapping_session_27	data transformation	voles_begon_site_PLJ_trapping_session_27.graphml	voles_begon_site_PLJ_trapping_session_27.graphml	Harvard Dataverse	doi:10.7910/DVN/N5YHLL	https://doi.org/10.7910/DVN/N5YHLL
voles_begon_site_PLJ_trapping_session_28	data transformation	voles_begon_site_PLJ_trapping_session_28.graphml	voles_begon_site_PLJ_trapping_session_28.graphml	Harvard Dataverse	doi:10.7910/DVN/N5YHLL	https://doi.org/10.7910/DVN/N5YHLL
voles_begon_site_PLJ_trapping_session_29	data transformation	voles_begon_site_PLJ_trapping_session_29.graphml	voles_begon_site_PLJ_trapping_session_29.graphml	Harvard Dataverse	doi:10.7910/DVN/N5YHLL	https://doi.org/10.7910/DVN/N5YHLL
voles_begon_site_PLJ_trapping_session_30	data transformation	voles_begon_site_PLJ_trapping_session_30.graphml	voles_begon_site_PLJ_trapping_session_30.graphml	Harvard Dataverse	doi:10.7910/DVN/N5YHLL	https://doi.org/10.7910/DVN/N5YHLL
voles_begon_site_PLJ_trapping_session_31	data transformation	voles_begon_site_PLJ_trapping_session_31.graphml	voles_begon_site_PLJ_trapping_session_31.graphml	Harvard Dataverse	doi:10.7910/DVN/N5YHLL	https://doi.org/10.7910/DVN/N5YHLL
voles_begon_site_PLJ_trapping_session_32	data transformation	voles_begon_site_PLJ_trapping_session_32.graphml	voles_begon_site_PLJ_trapping_session_32.graphml	Harvard Dataverse	doi:10.7910/DVN/N5YHLL	https://doi.org/10.7910/DVN/N5YHLL
voles_begon_site_PLJ_trapping_session_33	data transformation	voles_begon_site_PLJ_trapping_session_33.graphml	voles_begon_site_PLJ_trapping_session_33.graphml	Harvard Dataverse	doi:10.7910/DVN/N5YHLL	https://doi.org/10.7910/DVN/N5YHLL
voles_begon_site_PLJ_trapping_session_34	data transformation	voles_begon_site_PLJ_trapping_session_34.graphml	voles_begon_site_PLJ_trapping_session_34.graphml	Harvard Dataverse	doi:10.7910/DVN/N5YHLL	https://doi.org/10.7910/DVN/N5YHLL
voles_begon_site_PLJ_trapping_session_35	data transformation	voles_begon_site_PLJ_trapping_session_35.graphml	voles_begon_site_PLJ_trapping_session_35.graphml	Harvard Dataverse	doi:10.7910/DVN/N5YHLL	https://doi.org/10.7910/DVN/N5YHLL
voles_begon_site_PLJ_trapping_session_36	data transformation	voles_begon_site_PLJ_trapping_session_36.graphml	voles_begon_site_PLJ_trapping_session_36.graphml	Harvard Dataverse	doi:10.7910/DVN/N5YHLL	https://doi.org/10.7910/DVN/N5YHLL
voles_begon_site_PLJ_trapping_session_37	data transformation	voles_begon_site_PLJ_trapping_session_37.graphml	voles_begon_site_PLJ_trapping_session_37.graphml	Harvard Dataverse	doi:10.7910/DVN/N5YHLL	https://doi.org/10.7910/DVN/N5YHLL
voles_begon_site_PLJ_trapping_session_38	data transformation	voles_begon_site_PLJ_trapping_session_38.graphml	voles_begon_site_PLJ_trapping_session_38.graphml	Harvard Dataverse	doi:10.7910/DVN/N5YHLL	https://doi.org/10.7910/DVN/N5YHLL
voles_begon_site_PLJ_trapping_session_39	data transformation	voles_begon_site_PLJ_trapping_session_39.graphml	voles_begon_site_PLJ_trapping_session_39.graphml	Harvard Dataverse	doi:10.7910/DVN/N5YHLL	https://doi.org/10.7910/DVN/N5YHLL
voles_begon_site_PLJ_trapping_session_40	data transformation	voles_begon_site_PLJ_trapping_session_40.graphml	voles_begon_site_PLJ_trapping_session_40.graphml	Harvard Dataverse	doi:10.7910/DVN/N5YHLL	https://doi.org/10.7910/DVN/N5YHLL
voles_begon_site_PLJ_trapping_session_41	data transformation	voles_begon_site_PLJ_trapping_session_41.graphml	voles_begon_site_PLJ_trapping_session_41.graphml	Harvard Dataverse	doi:10.7910/DVN/N5YHLL	https://doi.org/10.7910/DVN/N5YHLL
voles_begon_site_PLJ_trapping_session_42	data transformation	voles_begon_site_PLJ_trapping_session_42.graphml	voles_begon_site_PLJ_trapping_session_42.graphml	Harvard Dataverse	doi:10.7910/DVN/N5YHLL	https://doi.org/10.7910/DVN/N5YHLL
voles_begon_site_PLJ_trapping_session_43	data transformation	voles_begon_site_PLJ_trapping_session_43.graphml	voles_begon_site_PLJ_trapping_session_43.graphml	Harvard Dataverse	doi:10.7910/DVN/N5YHLL	https://doi.org/10.7910/DVN/N5YHLL
voles_begon_site_PLJ_trapping_session_44	data transformation	voles_begon_site_PLJ_trapping_session_44.graphml	voles_begon_site_PLJ_trapping_session_44.graphml	Harvard Dataverse	doi:10.7910/DVN/N5YHLL	https://doi.org/10.7910/DVN/N5YHLL
voles_begon_site_PLJ_trapping_session_45	data transformation	voles_begon_site_PLJ_trapping_session_45.graphml	voles_begon_site_PLJ_trapping_session_45.graphml	Harvard Dataverse	doi:10.7910/DVN/N5YHLL	https://doi.org/10.7910/DVN/N5YHLL
voles_begon_site_PLJ_trapping_session_46	data transformation	voles_begon_site_PLJ_trapping_session_46.graphml	voles_begon_site_PLJ_trapping_session_46.graphml	Harvard Dataverse	doi:10.7910/DVN/N5YHLL	https://doi.org/10.7910/DVN/N5YHLL
voles_begon_site_PLJ_trapping_session_47	data transformation	voles_begon_site_PLJ_trapping_session_47.graphml	voles_begon_site_PLJ_trapping_session_47.graphml	Harvard Dataverse	doi:10.7910/DVN/N5YHLL	https://doi.org/10.7910/DVN/N5YHLL
voles_begon_site_PLJ_trapping_session_48	data transformation	voles_begon_site_PLJ_trapping_session_48.graphml	voles_begon_site_PLJ_trapping_session_48.graphml	Harvard Dataverse	doi:10.7910/DVN/N5YHLL	https://doi.org/10.7910/DVN/N5YHLL
voles_begon_site_PLJ_trapping_session_49	data transformation	voles_begon_site_PLJ_trapping_session_49.graphml	voles_begon_site_PLJ_trapping_session_49.graphml	Harvard Dataverse	doi:10.7910/DVN/N5YHLL	https://doi.org/10.7910/DVN/N5YHLL
voles_begon_site_PLJ_trapping_session_50	data transformation	voles_begon_site_PLJ_trapping_session_50.graphml	voles_begon_site_PLJ_trapping_session_50.graphml	Harvard Dataverse	doi:10.7910/DVN/N5YHLL	https://doi.org/10.7910/DVN/N5YHLL
voles_begon_site_PLJ_trapping_session_51	data transformation	voles_begon_site_PLJ_trapping_session_51.graphml	voles_begon_site_PLJ_trapping_session_51.graphml	Harvard Dataverse	doi:10.7910/DVN/N5YHLL	https://doi.org/10.7910/DVN/N5YHLL
voles_begon_site_PLJ_trapping_session_52	data transformation	voles_begon_site_PLJ_trapping_session_52.graphml	voles_begon_site_PLJ_trapping_session_52.graphml	Harvard Dataverse	doi:10.7910/DVN/N5YHLL	https://doi.org/10.7910/DVN/N5YHLL
voles_begon_site_PLJ_trapping_session_53	data transformation	voles_begon_site_PLJ_trapping_session_53.graphml	voles_begon_site_PLJ_trapping_session_53.graphml	Harvard Dataverse	doi:10.7910/DVN/N5YHLL	https://doi.org/10.7910/DVN/N5YHLL
voles_begon_site_PLJ_trapping_session_54	data transformation	voles_begon_site_PLJ_trapping_session_54.graphml	voles_begon_site_PLJ_trapping_session_54.graphml	Harvard Dataverse	doi:10.7910/DVN/N5YHLL	https://doi.org/10.7910/DVN/N5YHLL
voles_begon_site_PLJ_trapping_session_55	data transformation	voles_begon_site_PLJ_trapping_session_55.graphml	voles_begon_site_PLJ_trapping_session_55.graphml	Harvard Dataverse	doi:10.7910/DVN/N5YHLL	https://doi.org/10.7910/DVN/N5YHLL
voles_begon_site_PLJ_trapping_session_56	data transformation	voles_begon_site_PLJ_trapping_session_56.graphml	voles_begon_site_PLJ_trapping_session_56.graphml	Harvard Dataverse	doi:10.7910/DVN/N5YHLL	https://doi.org/10.7910/DVN/N5YHLL
voles_begon_site_PLJ_trapping_session_57	data transformation	voles_begon_site_PLJ_trapping_session_57.graphml	voles_begon_site_PLJ_trapping_session_57.graphml	Harvard Dataverse	doi:10.7910/DVN/N5YHLL	https://doi.org/10.7910/DVN/N5YHLL
voles_begon_site_PLJ_trapping_session_58	data transformation	voles_begon_site_PLJ_trapping_session_58.graphml	voles_begon_site_PLJ_trapping_session_58.graphml	Harvard Dataverse	doi:10.7910/DVN/N5YHLL	https://doi.org/10.7910/DVN/N5YHLL
voles_begon_site_PLJ_trapping_session_59	data transformation	voles_begon_site_PLJ_trapping_session_59.graphml	voles_begon_site_PLJ_trapping_session_59.graphml	Harvard Dataverse	doi:10.7910/DVN/N5YHLL	https://doi.org/10.7910/DVN/N5YHLL
voles_begon_site_PLJ_trapping_session_60	data transformation	voles_begon_site_PLJ_trapping_session_60.graphml	voles_begon_site_PLJ_trapping_session_60.graphml	Harvard Dataverse	doi:10.7910/DVN/N5YHLL	https://doi.org/10.7910/DVN/N5YHLL
voles_begon_site_PLJ_trapping_session_61	data transformation	voles_begon_site_PLJ_trapping_session_61.graphml	voles_begon_site_PLJ_trapping_session_61.graphml	Harvard Dataverse	doi:10.7910/DVN/N5YHLL	https://doi.org/10.7910/DVN/N5YHLL
voles_begon_site_PLJ_trapping_session_62	data transformation	voles_begon_site_PLJ_trapping_session_62.graphml	voles_begon_site_PLJ_trapping_session_62.graphml	Harvard Dataverse	doi:10.7910/DVN/N5YHLL	https://doi.org/10.7910/DVN/N5YHLL
voles_begon_site_PLJ_trapping_session_63	data transformation	voles_begon_site_PLJ_trapping_session_63.graphml	voles_begon_site_PLJ_trapping_session_63.graphml	Harvard Dataverse	doi:10.7910/DVN/N5YHLL	https://doi.org/10.7910/DVN/N5YHLL
voles_begon_site_PLJ_trapping_session_64	data transformation	voles_begon_site_PLJ_trapping_session_64.graphml	voles_begon_site_PLJ_trapping_session_64.graphml	Harvard Dataverse	doi:10.7910/DVN/N5YHLL	https://doi.org/10.7910/DVN/N5YHLL
voles_begon_site_ROB_trapping_session_02	data transformation	voles_begon_site_ROB_trapping_session_02.graphml	voles_begon_site_ROB_trapping_session_02.graphml	Harvard Dataverse	doi:10.7910/DVN/N5YHLL	https://doi.org/10.7910/DVN/N5YHLL
voles_begon_site_ROB_trapping_session_03	data transformation	voles_begon_site_ROB_trapping_session_03.graphml	voles_begon_site_ROB_trapping_session_03.graphml	Harvard Dataverse	doi:10.7910/DVN/N5YHLL	https://doi.org/10.7910/DVN/N5YHLL
voles_begon_site_ROB_trapping_session_04	data transformation	voles_begon_site_ROB_trapping_session_04.graphml	voles_begon_site_ROB_trapping_session_04.graphml	Harvard Dataverse	doi:10.7910/DVN/N5YHLL	https://doi.org/10.7910/DVN/N5YHLL
voles_begon_site_ROB_trapping_session_05	data transformation	voles_begon_site_ROB_trapping_session_05.graphml	voles_begon_site_ROB_trapping_session_05.graphml	Harvard Dataverse	doi:10.7910/DVN/N5YHLL	https://doi.org/10.7910/DVN/N5YHLL
voles_begon_site_ROB_trapping_session_06	data transformation	voles_begon_site_ROB_trapping_session_06.graphml	voles_begon_site_ROB_trapping_session_06.graphml	Harvard Dataverse	doi:10.7910/DVN/N5YHLL	https://doi.org/10.7910/DVN/N5YHLL
voles_begon_site_ROB_trapping_session_07	data transformation	voles_begon_site_ROB_trapping_session_07.graphml	voles_begon_site_ROB_trapping_session_07.graphml	Harvard Dataverse	doi:10.7910/DVN/N5YHLL	https://doi.org/10.7910/DVN/N5YHLL
voles_begon_site_ROB_trapping_session_08	data transformation	voles_begon_site_ROB_trapping_session_08.graphml	voles_begon_site_ROB_trapping_session_08.graphml	Harvard Dataverse	doi:10.7910/DVN/N5YHLL	https://doi.org/10.7910/DVN/N5YHLL
voles_begon_site_ROB_trapping_session_09	data transformation	voles_begon_site_ROB_trapping_session_09.graphml	voles_begon_site_ROB_trapping_session_09.graphml	Harvard Dataverse	doi:10.7910/DVN/N5YHLL	https://doi.org/10.7910/DVN/N5YHLL
voles_begon_site_ROB_trapping_session_10	data transformation	voles_begon_site_ROB_trapping_session_10.graphml	voles_begon_site_ROB_trapping_session_10.graphml	Harvard Dataverse	doi:10.7910/DVN/N5YHLL	https://doi.org/10.7910/DVN/N5YHLL
voles_begon_site_ROB_trapping_session_11	data transformation	voles_begon_site_ROB_trapping_session_11.graphml	voles_begon_site_ROB_trapping_session_11.graphml	Harvard Dataverse	doi:10.7910/DVN/N5YHLL	https://doi.org/10.7910/DVN/N5YHLL
voles_begon_site_ROB_trapping_session_12	data transformation	voles_begon_site_ROB_trapping_session_12.graphml	voles_begon_site_ROB_trapping_session_12.graphml	Harvard Dataverse	doi:10.7910/DVN/N5YHLL	https://doi.org/10.7910/DVN/N5YHLL
voles_begon_site_ROB_trapping_session_13	data transformation	voles_begon_site_ROB_trapping_session_13.graphml	voles_begon_site_ROB_trapping_session_13.graphml	Harvard Dataverse	doi:10.7910/DVN/N5YHLL	https://doi.org/10.7910/DVN/N5YHLL
voles_begon_site_ROB_trapping_session_14	data transformation	voles_begon_site_ROB_trapping_session_14.graphml	voles_begon_site_ROB_trapping_session_14.graphml	Harvard Dataverse	doi:10.7910/DVN/N5YHLL	https://doi.org/10.7910/DVN/N5YHLL
voles_begon_site_ROB_trapping_session_15	data transformation	voles_begon_site_ROB_trapping_session_15.graphml	voles_begon_site_ROB_trapping_session_15.graphml	Harvard Dataverse	doi:10.7910/DVN/N5YHLL	https://doi.org/10.7910/DVN/N5YHLL
voles_begon_site_ROB_trapping_session_16	data transformation	voles_begon_site_ROB_trapping_session_16.graphml	voles_begon_site_ROB_trapping_session_16.graphml	Harvard Dataverse	doi:10.7910/DVN/N5YHLL	https://doi.org/10.7910/DVN/N5YHLL
voles_begon_site_ROB_trapping_session_17	data transformation	voles_begon_site_ROB_trapping_session_17.graphml	voles_begon_site_ROB_trapping_session_17.graphml	Harvard Dataverse	doi:10.7910/DVN/N5YHLL	https://doi.org/10.7910/DVN/N5YHLL
voles_begon_site_ROB_trapping_session_18	data transformation	voles_begon_site_ROB_trapping_session_18.graphml	voles_begon_site_ROB_trapping_session_18.graphml	Harvard Dataverse	doi:10.7910/DVN/N5YHLL	https://doi.org/10.7910/DVN/N5YHLL
voles_begon_site_ROB_trapping_session_19	data transformation	voles_begon_site_ROB_trapping_session_19.graphml	voles_begon_site_ROB_trapping_session_19.graphml	Harvard Dataverse	doi:10.7910/DVN/N5YHLL	https://doi.org/10.7910/DVN/N5YHLL
voles_begon_site_ROB_trapping_session_20	data transformation	voles_begon_site_ROB_trapping_session_20.graphml	voles_begon_site_ROB_trapping_session_20.graphml	Harvard Dataverse	doi:10.7910/DVN/N5YHLL	https://doi.org/10.7910/DVN/N5YHLL
voles_begon_site_ROB_trapping_session_21	data transformation	voles_begon_site_ROB_trapping_session_21.graphml	voles_begon_site_ROB_trapping_session_21.graphml	Harvard Dataverse	doi:10.7910/DVN/N5YHLL	https://doi.org/10.7910/DVN/N5YHLL
voles_begon_site_ROB_trapping_session_22	data transformation	voles_begon_site_ROB_trapping_session_22.graphml	voles_begon_site_ROB_trapping_session_22.graphml	Harvard Dataverse	doi:10.7910/DVN/N5YHLL	https://doi.org/10.7910/DVN/N5YHLL
voles_begon_site_ROB_trapping_session_23	data transformation	voles_begon_site_ROB_trapping_session_23.graphml	voles_begon_site_ROB_trapping_session_23.graphml	Harvard Dataverse	doi:10.7910/DVN/N5YHLL	https://doi.org/10.7910/DVN/N5YHLL
voles_begon_site_ROB_trapping_session_24	data transformation	voles_begon_site_ROB_trapping_session_24.graphml	voles_begon_site_ROB_trapping_session_24.graphml	Harvard Dataverse	doi:10.7910/DVN/N5YHLL	https://doi.org/10.7910/DVN/N5YHLL
voles_begon_site_ROB_trapping_session_25	data transformation	voles_begon_site_ROB_trapping_session_25.graphml	voles_begon_site_ROB_trapping_session_25.graphml	Harvard Dataverse	doi:10.7910/DVN/N5YHLL	https://doi.org/10.7910/DVN/N5YHLL
voles_begon_site_ROB_trapping_session_26	data transformation	voles_begon_site_ROB_trapping_session_26.graphml	voles_begon_site_ROB_trapping_session_26.graphml	Harvard Dataverse	doi:10.7910/DVN/N5YHLL	https://doi.org/10.7910/DVN/N5YHLL
voles_begon_site_ROB_trapping_session_27	data transformation	voles_begon_site_ROB_trapping_session_27.graphml	voles_begon_site_ROB_trapping_session_27.graphml	Harvard Dataverse	doi:10.7910/DVN/N5YHLL	https://doi.org/10.7910/DVN/N5YHLL
voles_begon_site_ROB_trapping_session_28	data transformation	voles_begon_site_ROB_trapping_session_28.graphml	voles_begon_site_ROB_trapping_session_28.graphml	Harvard Dataverse	doi:10.7910/DVN/N5YHLL	https://doi.org/10.7910/DVN/N5YHLL
voles_begon_site_ROB_trapping_session_29	data transformation	voles_begon_site_ROB_trapping_session_29.graphml	voles_begon_site_ROB_trapping_session_29.graphml	Harvard Dataverse	doi:10.7910/DVN/N5YHLL	https://doi.org/10.7910/DVN/N5YHLL
voles_begon_site_ROB_trapping_session_30	data transformation	voles_begon_site_ROB_trapping_session_30.graphml	voles_begon_site_ROB_trapping_session_30.graphml	Harvard Dataverse	doi:10.7910/DVN/N5YHLL	https://doi.org/10.7910/DVN/N5YHLL
voles_begon_site_ROB_trapping_session_31	data transformation	voles_begon_site_ROB_trapping_session_31.graphml	voles_begon_site_ROB_trapping_session_31.graphml	Harvard Dataverse	doi:10.7910/DVN/N5YHLL	https://doi.org/10.7910/DVN/N5YHLL
voles_begon_site_ROB_trapping_session_32	data transformation	voles_begon_site_ROB_trapping_session_32.graphml	voles_begon_site_ROB_trapping_session_32.graphml	Harvard Dataverse	doi:10.7910/DVN/N5YHLL	https://doi.org/10.7910/DVN/N5YHLL
voles_begon_site_ROB_trapping_session_33	data transformation	voles_begon_site_ROB_trapping_session_33.graphml	voles_begon_site_ROB_trapping_session_33.graphml	Harvard Dataverse	doi:10.7910/DVN/N5YHLL	https://doi.org/10.7910/DVN/N5YHLL
voles_begon_site_ROB_trapping_session_34	data transformation	voles_begon_site_ROB_trapping_session_34.graphml	voles_begon_site_ROB_trapping_session_34.graphml	Harvard Dataverse	doi:10.7910/DVN/N5YHLL	https://doi.org/10.7910/DVN/N5YHLL
voles_begon_site_ROB_trapping_session_35	data transformation	voles_begon_site_ROB_trapping_session_35.graphml	voles_begon_site_ROB_trapping_session_35.graphml	Harvard Dataverse	doi:10.7910/DVN/N5YHLL	https://doi.org/10.7910/DVN/N5YHLL
voles_begon_site_ROB_trapping_session_36	data transformation	voles_begon_site_ROB_trapping_session_36.graphml	voles_begon_site_ROB_trapping_session_36.graphml	Harvard Dataverse	doi:10.7910/DVN/N5YHLL	https://doi.org/10.7910/DVN/N5YHLL
voles_begon_site_ROB_trapping_session_37	data transformation	voles_begon_site_ROB_trapping_session_37.graphml	voles_begon_site_ROB_trapping_session_37.graphml	Harvard Dataverse	doi:10.7910/DVN/N5YHLL	https://doi.org/10.7910/DVN/N5YHLL
voles_begon_site_ROB_trapping_session_38	data transformation	voles_begon_site_ROB_trapping_session_38.graphml	voles_begon_site_ROB_trapping_session_38.graphml	Harvard Dataverse	doi:10.7910/DVN/N5YHLL	https://doi.org/10.7910/DVN/N5YHLL
voles_begon_site_ROB_trapping_session_39	data transformation	voles_begon_site_ROB_trapping_session_39.graphml	voles_begon_site_ROB_trapping_session_39.graphml	Harvard Dataverse	doi:10.7910/DVN/N5YHLL	https://doi.org/10.7910/DVN/N5YHLL
voles_begon_site_ROB_trapping_session_40	data transformation	voles_begon_site_ROB_trapping_session_40.graphml	voles_begon_site_ROB_trapping_session_40.graphml	Harvard Dataverse	doi:10.7910/DVN/N5YHLL	https://doi.org/10.7910/DVN/N5YHLL
voles_begon_site_ROB_trapping_session_41	data transformation	voles_begon_site_ROB_trapping_session_41.graphml	voles_begon_site_ROB_trapping_session_41.graphml	Harvard Dataverse	doi:10.7910/DVN/N5YHLL	https://doi.org/10.7910/DVN/N5YHLL
voles_begon_site_ROB_trapping_session_42	data transformation	voles_begon_site_ROB_trapping_session_42.graphml	voles_begon_site_ROB_trapping_session_42.graphml	Harvard Dataverse	doi:10.7910/DVN/N5YHLL	https://doi.org/10.7910/DVN/N5YHLL
voles_begon_site_ROB_trapping_session_43	data transformation	voles_begon_site_ROB_trapping_session_43.graphml	voles_begon_site_ROB_trapping_session_43.graphml	Harvard Dataverse	doi:10.7910/DVN/N5YHLL	https://doi.org/10.7910/DVN/N5YHLL
voles_begon_site_ROB_trapping_session_44	data transformation	voles_begon_site_ROB_trapping_session_44.graphml	voles_begon_site_ROB_trapping_session_44.graphml	Harvard Dataverse	doi:10.7910/DVN/N5YHLL	https://doi.org/10.7910/DVN/N5YHLL
voles_begon_site_ROB_trapping_session_45	data transformation	voles_begon_site_ROB_trapping_session_45.graphml	voles_begon_site_ROB_trapping_session_45.graphml	Harvard Dataverse	doi:10.7910/DVN/N5YHLL	https://doi.org/10.7910/DVN/N5YHLL
voles_begon_site_ROB_trapping_session_46	data transformation	voles_begon_site_ROB_trapping_session_46.graphml	voles_begon_site_ROB_trapping_session_46.graphml	Harvard Dataverse	doi:10.7910/DVN/N5YHLL	https://doi.org/10.7910/DVN/N5YHLL
voles_begon_site_ROB_trapping_session_47	data transformation	voles_begon_site_ROB_trapping_session_47.graphml	voles_begon_site_ROB_trapping_session_47.graphml	Harvard Dataverse	doi:10.7910/DVN/N5YHLL	https://doi.org/10.7910/DVN/N5YHLL
voles_begon_site_ROB_trapping_session_48	data transformation	voles_begon_site_ROB_trapping_session_48.graphml	voles_begon_site_ROB_trapping_session_48.graphml	Harvard Dataverse	doi:10.7910/DVN/N5YHLL	https://doi.org/10.7910/DVN/N5YHLL
voles_begon_site_ROB_trapping_session_49	data transformation	voles_begon_site_ROB_trapping_session_49.graphml	voles_begon_site_ROB_trapping_session_49.graphml	Harvard Dataverse	doi:10.7910/DVN/N5YHLL	https://doi.org/10.7910/DVN/N5YHLL
voles_begon_site_ROB_trapping_session_50	data transformation	voles_begon_site_ROB_trapping_session_50.graphml	voles_begon_site_ROB_trapping_session_50.graphml	Harvard Dataverse	doi:10.7910/DVN/N5YHLL	https://doi.org/10.7910/DVN/N5YHLL
voles_begon_site_ROB_trapping_session_51	data transformation	voles_begon_site_ROB_trapping_session_51.graphml	voles_begon_site_ROB_trapping_session_51.graphml	Harvard Dataverse	doi:10.7910/DVN/N5YHLL	https://doi.org/10.7910/DVN/N5YHLL
voles_begon_site_ROB_trapping_session_52	data transformation	voles_begon_site_ROB_trapping_session_52.graphml	voles_begon_site_ROB_trapping_session_52.graphml	Harvard Dataverse	doi:10.7910/DVN/N5YHLL	https://doi.org/10.7910/DVN/N5YHLL
voles_begon_site_ROB_trapping_session_53	data transformation	voles_begon_site_ROB_trapping_session_53.graphml	voles_begon_site_ROB_trapping_session_53.graphml	Harvard Dataverse	doi:10.7910/DVN/N5YHLL	https://doi.org/10.7910/DVN/N5YHLL
voles_begon_site_ROB_trapping_session_54	data transformation	voles_begon_site_ROB_trapping_session_54.graphml	voles_begon_site_ROB_trapping_session_54.graphml	Harvard Dataverse	doi:10.7910/DVN/N5YHLL	https://doi.org/10.7910/DVN/N5YHLL
voles_begon_site_ROB_trapping_session_55	data transformation	voles_begon_site_ROB_trapping_session_55.graphml	voles_begon_site_ROB_trapping_session_55.graphml	Harvard Dataverse	doi:10.7910/DVN/N5YHLL	https://doi.org/10.7910/DVN/N5YHLL
voles_begon_site_ROB_trapping_session_56	data transformation	voles_begon_site_ROB_trapping_session_56.graphml	voles_begon_site_ROB_trapping_session_56.graphml	Harvard Dataverse	doi:10.7910/DVN/N5YHLL	https://doi.org/10.7910/DVN/N5YHLL
voles_begon_site_ROB_trapping_session_57	data transformation	voles_begon_site_ROB_trapping_session_57.graphml	voles_begon_site_ROB_trapping_session_57.graphml	Harvard Dataverse	doi:10.7910/DVN/N5YHLL	https://doi.org/10.7910/DVN/N5YHLL
voles_begon_site_ROB_trapping_session_58	data transformation	voles_begon_site_ROB_trapping_session_58.graphml	voles_begon_site_ROB_trapping_session_58.graphml	Harvard Dataverse	doi:10.7910/DVN/N5YHLL	https://doi.org/10.7910/DVN/N5YHLL
voles_begon_site_ROB_trapping_session_59	data transformation	voles_begon_site_ROB_trapping_session_59.graphml	voles_begon_site_ROB_trapping_session_59.graphml	Harvard Dataverse	doi:10.7910/DVN/N5YHLL	https://doi.org/10.7910/DVN/N5YHLL
voles_begon_site_ROB_trapping_session_60	data transformation	voles_begon_site_ROB_trapping_session_60.graphml	voles_begon_site_ROB_trapping_session_60.graphml	Harvard Dataverse	doi:10.7910/DVN/N5YHLL	https://doi.org/10.7910/DVN/N5YHLL
voles_begon_site_ROB_trapping_session_61	data transformation	voles_begon_site_ROB_trapping_session_61.graphml	voles_begon_site_ROB_trapping_session_61.graphml	Harvard Dataverse	doi:10.7910/DVN/N5YHLL	https://doi.org/10.7910/DVN/N5YHLL
voles_begon_site_ROB_trapping_session_62	data transformation	voles_begon_site_ROB_trapping_session_62.graphml	voles_begon_site_ROB_trapping_session_62.graphml	Harvard Dataverse	doi:10.7910/DVN/N5YHLL	https://doi.org/10.7910/DVN/N5YHLL
voles_begon_site_ROB_trapping_session_63	data transformation	voles_begon_site_ROB_trapping_session_63.graphml	voles_begon_site_ROB_trapping_session_63.graphml	Harvard Dataverse	doi:10.7910/DVN/N5YHLL	https://doi.org/10.7910/DVN/N5YHLL
voles_begon_site_ROB_trapping_session_64	data transformation	voles_begon_site_ROB_trapping_session_64.graphml	voles_begon_site_ROB_trapping_session_64.graphml	Harvard Dataverse	doi:10.7910/DVN/N5YHLL	https://doi.org/10.7910/DVN/N5YHLL
UNweighted_zebra_interaction	data transformation	UNweighted_zebra_interaction.graphml	UNweighted_zebra_interaction.graphml	Harvard Dataverse	doi:10.7910/DVN/N5YHLL	https://doi.org/10.7910/DVN/N5YHLL
tortoise_sah_network_BSV_aggregate_year_1996_season_active	data transformation	tortoise_sah_network_BSV_aggregate_year_1996_season_active.graphml	tortoise_sah_network_BSV_aggregate_year_1996_season_active.graphml	Harvard Dataverse	doi:10.7910/DVN/N5YHLL	https://doi.org/10.7910/DVN/N5YHLL
tortoise_sah_network_BSV_aggregate_year_1997_season_active	data transformation	tortoise_sah_network_BSV_aggregate_year_1997_season_active.graphml	tortoise_sah_network_BSV_aggregate_year_1997_season_active.graphml	Harvard Dataverse	doi:10.7910/DVN/N5YHLL	https://doi.org/10.7910/DVN/N5YHLL
tortoise_sah_network_BSV_aggregate_year_1997_season_inactive	data transformation	tortoise_sah_network_BSV_aggregate_year_1997_season_inactive.graphml	tortoise_sah_network_BSV_aggregate_year_1997_season_inactive.graphml	Harvard Dataverse	doi:10.7910/DVN/N5YHLL	https://doi.org/10.7910/DVN/N5YHLL
tortoise_sah_network_BSV_aggregate_year_1998_season_active	data transformation	tortoise_sah_network_BSV_aggregate_year_1998_season_active.graphml	tortoise_sah_network_BSV_aggregate_year_1998_season_active.graphml	Harvard Dataverse	doi:10.7910/DVN/N5YHLL	https://doi.org/10.7910/DVN/N5YHLL
tortoise_sah_network_BSV_aggregate_year_1998_season_inactive	data transformation	tortoise_sah_network_BSV_aggregate_year_1998_season_inactive.graphml	tortoise_sah_network_BSV_aggregate_year_1998_season_inactive.graphml	Harvard Dataverse	doi:10.7910/DVN/N5YHLL	https://doi.org/10.7910/DVN/N5YHLL
tortoise_sah_network_BSV_aggregate_year_1999_season_active	data transformation	tortoise_sah_network_BSV_aggregate_year_1999_season_active.graphml	tortoise_sah_network_BSV_aggregate_year_1999_season_active.graphml	Harvard Dataverse	doi:10.7910/DVN/N5YHLL	https://doi.org/10.7910/DVN/N5YHLL
tortoise_sah_network_CS_aggregate_year_2006_season_active	data transformation	tortoise_sah_network_CS_aggregate_year_2006_season_active.graphml	tortoise_sah_network_CS_aggregate_year_2006_season_active.graphml	Harvard Dataverse	doi:10.7910/DVN/N5YHLL	https://doi.org/10.7910/DVN/N5YHLL
tortoise_sah_network_CS_aggregate_year_2007_season_active	data transformation	tortoise_sah_network_CS_aggregate_year_2007_season_active.graphml	tortoise_sah_network_CS_aggregate_year_2007_season_active.graphml	Harvard Dataverse	doi:10.7910/DVN/N5YHLL	https://doi.org/10.7910/DVN/N5YHLL
tortoise_sah_network_CS_aggregate_year_2008_season_active	data transformation	tortoise_sah_network_CS_aggregate_year_2008_season_active.graphml	tortoise_sah_network_CS_aggregate_year_2008_season_active.graphml	Harvard Dataverse	doi:10.7910/DVN/N5YHLL	https://doi.org/10.7910/DVN/N5YHLL
tortoise_sah_network_CS_aggregate_year_2009_season_active	data transformation	tortoise_sah_network_CS_aggregate_year_2009_season_active.graphml	tortoise_sah_network_CS_aggregate_year_2009_season_active.graphml	Harvard Dataverse	doi:10.7910/DVN/N5YHLL	https://doi.org/10.7910/DVN/N5YHLL
tortoise_sah_network_CS_aggregate_year_2010_season_active	data transformation	tortoise_sah_network_CS_aggregate_year_2010_season_active.graphml	tortoise_sah_network_CS_aggregate_year_2010_season_active.graphml	Harvard Dataverse	doi:10.7910/DVN/N5YHLL	https://doi.org/10.7910/DVN/N5YHLL
tortoise_sah_network_CS_aggregate_year_2011_season_active	data transformation	tortoise_sah_network_CS_aggregate_year_2011_season_active.graphml	tortoise_sah_network_CS_aggregate_year_2011_season_active.graphml	Harvard Dataverse	doi:10.7910/DVN/N5YHLL	https://doi.org/10.7910/DVN/N5YHLL
tortoise_sah_network_CS_aggregate_year_2011_season_inactive	data transformation	tortoise_sah_network_CS_aggregate_year_2011_season_inactive.graphml	tortoise_sah_network_CS_aggregate_year_2011_season_inactive.graphml	Harvard Dataverse	doi:10.7910/DVN/N5YHLL	https://doi.org/10.7910/DVN/N5YHLL
tortoise_sah_network_CS_aggregate_year_2012_season_active	data transformation	tortoise_sah_network_CS_aggregate_year_2012_season_active.graphml	tortoise_sah_network_CS_aggregate_year_2012_season_active.graphml	Harvard Dataverse	doi:10.7910/DVN/N5YHLL	https://doi.org/10.7910/DVN/N5YHLL
tortoise_sah_network_CS_aggregate_year_2013_season_active	data transformation	tortoise_sah_network_CS_aggregate_year_2013_season_active.graphml	tortoise_sah_network_CS_aggregate_year_2013_season_active.graphml	Harvard Dataverse	doi:10.7910/DVN/N5YHLL	https://doi.org/10.7910/DVN/N5YHLL
tortoise_sah_network_CS_aggregate_year_2013_season_inactive	data transformation	tortoise_sah_network_CS_aggregate_year_2013_season_inactive.graphml	tortoise_sah_network_CS_aggregate_year_2013_season_inactive.graphml	Harvard Dataverse	doi:10.7910/DVN/N5YHLL	https://doi.org/10.7910/DVN/N5YHLL
tortoise_sah_network_CS_aggregate_year_2014_season_active	data transformation	tortoise_sah_network_CS_aggregate_year_2014_season_active.graphml	tortoise_sah_network_CS_aggregate_year_2014_season_active.graphml	Harvard Dataverse	doi:10.7910/DVN/N5YHLL	https://doi.org/10.7910/DVN/N5YHLL
tortoise_sah_network_CS_aggregate_year_2014_season_inactive	data transformation	tortoise_sah_network_CS_aggregate_year_2014_season_inactive.graphml	tortoise_sah_network_CS_aggregate_year_2014_season_inactive.graphml	Harvard Dataverse	doi:10.7910/DVN/N5YHLL	https://doi.org/10.7910/DVN/N5YHLL
tortoise_sah_network_CS_aggregate_year_2015_season_active	data transformation	tortoise_sah_network_CS_aggregate_year_2015_season_active.graphml	tortoise_sah_network_CS_aggregate_year_2015_season_active.graphml	Harvard Dataverse	doi:10.7910/DVN/N5YHLL	https://doi.org/10.7910/DVN/N5YHLL
tortoise_sah_network_FI_aggregate_year_2005_season_active	data transformation	tortoise_sah_network_FI_aggregate_year_2005_season_active.graphml	tortoise_sah_network_FI_aggregate_year_2005_season_active.graphml	Harvard Dataverse	doi:10.7910/DVN/N5YHLL	https://doi.org/10.7910/DVN/N5YHLL
tortoise_sah_network_FI_aggregate_year_2005_season_inactive	data transformation	tortoise_sah_network_FI_aggregate_year_2005_season_inactive.graphml	tortoise_sah_network_FI_aggregate_year_2005_season_inactive.graphml	Harvard Dataverse	doi:10.7910/DVN/N5YHLL	https://doi.org/10.7910/DVN/N5YHLL
tortoise_sah_network_FI_aggregate_year_2006_season_active	data transformation	tortoise_sah_network_FI_aggregate_year_2006_season_active.graphml	tortoise_sah_network_FI_aggregate_year_2006_season_active.graphml	Harvard Dataverse	doi:10.7910/DVN/N5YHLL	https://doi.org/10.7910/DVN/N5YHLL
tortoise_sah_network_FI_aggregate_year_2007_season_active	data transformation	tortoise_sah_network_FI_aggregate_year_2007_season_active.graphml	tortoise_sah_network_FI_aggregate_year_2007_season_active.graphml	Harvard Dataverse	doi:10.7910/DVN/N5YHLL	https://doi.org/10.7910/DVN/N5YHLL
tortoise_sah_network_FI_aggregate_year_2008_season_active	data transformation	tortoise_sah_network_FI_aggregate_year_2008_season_active.graphml	tortoise_sah_network_FI_aggregate_year_2008_season_active.graphml	Harvard Dataverse	doi:10.7910/DVN/N5YHLL	https://doi.org/10.7910/DVN/N5YHLL
tortoise_sah_network_FI_aggregate_year_2008_season_inactive	data transformation	tortoise_sah_network_FI_aggregate_year_2008_season_inactive.graphml	tortoise_sah_network_FI_aggregate_year_2008_season_inactive.graphml	Harvard Dataverse	doi:10.7910/DVN/N5YHLL	https://doi.org/10.7910/DVN/N5YHLL
tortoise_sah_network_FI_aggregate_year_2009_season_active	data transformation	tortoise_sah_network_FI_aggregate_year_2009_season_active.graphml	tortoise_sah_network_FI_aggregate_year_2009_season_active.graphml	Harvard Dataverse	doi:10.7910/DVN/N5YHLL	https://doi.org/10.7910/DVN/N5YHLL
tortoise_sah_network_FI_aggregate_year_2009_season_inactive	data transformation	tortoise_sah_network_FI_aggregate_year_2009_season_inactive.graphml	tortoise_sah_network_FI_aggregate_year_2009_season_inactive.graphml	Harvard Dataverse	doi:10.7910/DVN/N5YHLL	https://doi.org/10.7910/DVN/N5YHLL
tortoise_sah_network_FI_aggregate_year_2010_season_active	data transformation	tortoise_sah_network_FI_aggregate_year_2010_season_active.graphml	tortoise_sah_network_FI_aggregate_year_2010_season_active.graphml	Harvard Dataverse	doi:10.7910/DVN/N5YHLL	https://doi.org/10.7910/DVN/N5YHLL
tortoise_sah_network_FI_aggregate_year_2010_season_inactive	data transformation	tortoise_sah_network_FI_aggregate_year_2010_season_inactive.graphml	tortoise_sah_network_FI_aggregate_year_2010_season_inactive.graphml	Harvard Dataverse	doi:10.7910/DVN/N5YHLL	https://doi.org/10.7910/DVN/N5YHLL
tortoise_sah_network_FI_aggregate_year_2011_season_active	data transformation	tortoise_sah_network_FI_aggregate_year_2011_season_active.graphml	tortoise_sah_network_FI_aggregate_year_2011_season_active.graphml	Harvard Dataverse	doi:10.7910/DVN/N5YHLL	https://doi.org/10.7910/DVN/N5YHLL
tortoise_sah_network_FI_aggregate_year_2011_season_inactive	data transformation	tortoise_sah_network_FI_aggregate_year_2011_season_inactive.graphml	tortoise_sah_network_FI_aggregate_year_2011_season_inactive.graphml	Harvard Dataverse	doi:10.7910/DVN/N5YHLL	https://doi.org/10.7910/DVN/N5YHLL
tortoise_sah_network_FI_aggregate_year_2012_season_active	data transformation	tortoise_sah_network_FI_aggregate_year_2012_season_active.graphml	tortoise_sah_network_FI_aggregate_year_2012_season_active.graphml	Harvard Dataverse	doi:10.7910/DVN/N5YHLL	https://doi.org/10.7910/DVN/N5YHLL
tortoise_sah_network_FI_aggregate_year_2012_season_inactive	data transformation	tortoise_sah_network_FI_aggregate_year_2012_season_inactive.graphml	tortoise_sah_network_FI_aggregate_year_2012_season_inactive.graphml	Harvard Dataverse	doi:10.7910/DVN/N5YHLL	https://doi.org/10.7910/DVN/N5YHLL
tortoise_sah_network_FI_aggregate_year_2013_season_active	data transformation	tortoise_sah_network_FI_aggregate_year_2013_season_active.graphml	tortoise_sah_network_FI_aggregate_year_2013_season_active.graphml	Harvard Dataverse	doi:10.7910/DVN/N5YHLL	https://doi.org/10.7910/DVN/N5YHLL
tortoise_sah_network_HW_aggregate_year_2009_season_active	data transformation	tortoise_sah_network_HW_aggregate_year_2009_season_active.graphml	tortoise_sah_network_HW_aggregate_year_2009_season_active.graphml	Harvard Dataverse	doi:10.7910/DVN/N5YHLL	https://doi.org/10.7910/DVN/N5YHLL
tortoise_sah_network_HW_aggregate_year_2011_season_active	data transformation	tortoise_sah_network_HW_aggregate_year_2011_season_active.graphml	tortoise_sah_network_HW_aggregate_year_2011_season_active.graphml	Harvard Dataverse	doi:10.7910/DVN/N5YHLL	https://doi.org/10.7910/DVN/N5YHLL
tortoise_sah_network_HW_aggregate_year_2012_season_active	data transformation	tortoise_sah_network_HW_aggregate_year_2012_season_active.graphml	tortoise_sah_network_HW_aggregate_year_2012_season_active.graphml	Harvard Dataverse	doi:10.7910/DVN/N5YHLL	https://doi.org/10.7910/DVN/N5YHLL
tortoise_sah_network_LM_aggregate_year_1998_season_active	data transformation	tortoise_sah_network_LM_aggregate_year_1998_season_active.graphml	tortoise_sah_network_LM_aggregate_year_1998_season_active.graphml	Harvard Dataverse	doi:10.7910/DVN/N5YHLL	https://doi.org/10.7910/DVN/N5YHLL
tortoise_sah_network_LM_aggregate_year_1998_season_inactive	data transformation	tortoise_sah_network_LM_aggregate_year_1998_season_inactive.graphml	tortoise_sah_network_LM_aggregate_year_1998_season_inactive.graphml	Harvard Dataverse	doi:10.7910/DVN/N5YHLL	https://doi.org/10.7910/DVN/N5YHLL
tortoise_sah_network_LM_aggregate_year_1999_season_active	data transformation	tortoise_sah_network_LM_aggregate_year_1999_season_active.graphml	tortoise_sah_network_LM_aggregate_year_1999_season_active.graphml	Harvard Dataverse	doi:10.7910/DVN/N5YHLL	https://doi.org/10.7910/DVN/N5YHLL
tortoise_sah_network_MC_aggregate_year_2012_season_active	data transformation	tortoise_sah_network_MC_aggregate_year_2012_season_active.graphml	tortoise_sah_network_MC_aggregate_year_2012_season_active.graphml	Harvard Dataverse	doi:10.7910/DVN/N5YHLL	https://doi.org/10.7910/DVN/N5YHLL
tortoise_sah_network_MC_aggregate_year_2013_season_active	data transformation	tortoise_sah_network_MC_aggregate_year_2013_season_active.graphml	tortoise_sah_network_MC_aggregate_year_2013_season_active.graphml	Harvard Dataverse	doi:10.7910/DVN/N5YHLL	https://doi.org/10.7910/DVN/N5YHLL
tortoise_sah_network_PV_aggregate_year_2005_season_active	data transformation	tortoise_sah_network_PV_aggregate_year_2005_season_active.graphml	tortoise_sah_network_PV_aggregate_year_2005_season_active.graphml	Harvard Dataverse	doi:10.7910/DVN/N5YHLL	https://doi.org/10.7910/DVN/N5YHLL
tortoise_sah_network_PV_aggregate_year_2008_season_active	data transformation	tortoise_sah_network_PV_aggregate_year_2008_season_active.graphml	tortoise_sah_network_PV_aggregate_year_2008_season_active.graphml	Harvard Dataverse	doi:10.7910/DVN/N5YHLL	https://doi.org/10.7910/DVN/N5YHLL
tortoise_sah_network_PV_aggregate_year_2009_season_active	data transformation	tortoise_sah_network_PV_aggregate_year_2009_season_active.graphml	tortoise_sah_network_PV_aggregate_year_2009_season_active.graphml	Harvard Dataverse	doi:10.7910/DVN/N5YHLL	https://doi.org/10.7910/DVN/N5YHLL
tortoise_sah_network_PV_aggregate_year_2010_season_active	data transformation	tortoise_sah_network_PV_aggregate_year_2010_season_active.graphml	tortoise_sah_network_PV_aggregate_year_2010_season_active.graphml	Harvard Dataverse	doi:10.7910/DVN/N5YHLL	https://doi.org/10.7910/DVN/N5YHLL
tortoise_sah_network_PV_aggregate_year_2011_season_active	data transformation	tortoise_sah_network_PV_aggregate_year_2011_season_active.graphml	tortoise_sah_network_PV_aggregate_year_2011_season_active.graphml	Harvard Dataverse	doi:10.7910/DVN/N5YHLL	https://doi.org/10.7910/DVN/N5YHLL
tortoise_sah_network_PV_aggregate_year_2012_season_active	data transformation	tortoise_sah_network_PV_aggregate_year_2012_season_active.graphml	tortoise_sah_network_PV_aggregate_year_2012_season_active.graphml	Harvard Dataverse	doi:10.7910/DVN/N5YHLL	https://doi.org/10.7910/DVN/N5YHLL
tortoise_sah_network_PV_aggregate_year_2013_season_active	data transformation	tortoise_sah_network_PV_aggregate_year_2013_season_active.graphml	tortoise_sah_network_PV_aggregate_year_2013_season_active.graphml	Harvard Dataverse	doi:10.7910/DVN/N5YHLL	https://doi.org/10.7910/DVN/N5YHLL
tortoise_sah_network_SG_aggregate_year_1999_season_active	data transformation	tortoise_sah_network_SG_aggregate_year_1999_season_active.graphml	tortoise_sah_network_SG_aggregate_year_1999_season_active.graphml	Harvard Dataverse	doi:10.7910/DVN/N5YHLL	https://doi.org/10.7910/DVN/N5YHLL
tortoise_sah_network_SG_aggregate_year_2000_season_active	data transformation	tortoise_sah_network_SG_aggregate_year_2000_season_active.graphml	tortoise_sah_network_SG_aggregate_year_2000_season_active.graphml	Harvard Dataverse	doi:10.7910/DVN/N5YHLL	https://doi.org/10.7910/DVN/N5YHLL
tortoise_sah_network_SL_aggregate_year_2012_season_active	data transformation	tortoise_sah_network_SL_aggregate_year_2012_season_active.graphml	tortoise_sah_network_SL_aggregate_year_2012_season_active.graphml	Harvard Dataverse	doi:10.7910/DVN/N5YHLL	https://doi.org/10.7910/DVN/N5YHLL
tortoise_sah_network_SL_aggregate_year_2013_season_active	data transformation	tortoise_sah_network_SL_aggregate_year_2013_season_active.graphml	tortoise_sah_network_SL_aggregate_year_2013_season_active.graphml	Harvard Dataverse	doi:10.7910/DVN/N5YHLL	https://doi.org/10.7910/DVN/N5YHLL
weighted_network_social_T_rugosa	data transformation	weighted_network_social_T_rugosa.graphml	weighted_network_social_T_rugosa.graphml	Harvard Dataverse	doi:10.7910/DVN/N5YHLL	https://doi.org/10.7910/DVN/N5YHLL
