# Supplementary material for: A multi-species repository of social networks
Source: Sci Data. 2019 Apr 29;6:44. doi: 10.1038/s41597-019-0056-z (PMC6488576; doi:10.1038/s41597-019-0056-z)
Supplement: Supplementary file 1 — Download metadata file [file 41597_2019_56_MOESM1_ESM.zip › i_Investigation.txt]

# Investigation File generated for Scientific Data with Investigation File Authoring Tool version 0.1.0 on 11/04/2019 - This metadata file is CC0
ONTOLOGY SOURCE REFERENCE
Term Source Name	OBI	ERO	NCIT	XCO	EFO
Term Source File	http://data.bioontology.org/ontologies/OBI	http://data.bioontology.org/ontologies/ERO	http://data.bioontology.org/ontologies/NCIT	http://data.bioontology.org/ontologies/XCO	http://data.bioontology.org/ontologies/EFO
Term Source Version	2014-08-18	2013-08-02	17.06d	4.18	2.106
Term Source Description	Ontology for Biomedical Investigations	Eagle-I Research Resource Ontology	National Cancer Institute Thesaurus	Experimental Conditions Ontology	Experimental Factor Ontology
INVESTIGATION
Investigation Identifier
Investigation Title
Investigation Description
Investigation Submission Date
Investigation Public Release Date
INVESTIGATION PUBLICATIONS
Investigation PubMed ID
Investigation Publication DOI
Investigation Publication Author List
Investigation Publication Title
Investigation Publication Status
Investigation Publication Status Term Accession Number
Investigation Publication Status Term Source REF
INVESTIGATION CONTACTS
Investigation Person Last Name
Investigation Person Mid Initials
Investigation Person First Name
Investigation Person Address
Investigation Person Phone
Investigation Person Fax
Investigation Person Email
Investigation Person Affiliation
Investigation Person Roles
Investigation Person Roles Term Accession Number
Investigation Person Roles Term Source REF
STUDY
Study Identifier	10.1038/s41597-019-0056-z
Study Title	A multi-species repository of social networks
Study Submission Date	07/11/2018
Study Public Release Date	29/04/2019
Study Description	https://www.nature.com/articles/s41597-019-0056-z
Study File Name	s_Bansal660A_study.txt
Comment[Subject Keywords]	""
Comment[Manuscript Licence]	CC BY-4.0
Comment[Experimental Metadata Licence]	CC0
Comment[Supplementary Information File Name]
Comment[Supplementary Information File Type]
Comment[Supplementary Information File URL]
Comment[Data Repository]	Harvard Dataverse
Comment[Data Record Accession]	doi:10.7910/DVN/N5YHLL
Comment[Data Record URI]	https://doi.org/10.7910/DVN/N5YHLL
STUDY DESIGN DESCRIPTORS
Study Design Type	species comparison design	network analysis objective	data integration objective
Study Design Type Term Accession Number	OBI:0001310	ERO:0100103	ERO:0100092
Study Design Type Term Source REF	OBI	ERO	ERO
STUDY PUBLICATIONS
Study PubMed ID	""
Study Publication DOI	doi:10.1111/1365-2656.12786
Study Publication Author List	""
Study Publication Title	""
Study Publication Status	published
Study Publication Status Term Accession Number	
Study Publication Status Term Source REF	
STUDY FACTORS
Study Factor Name	species group	population type	geographic location
Study Factor Type	Taxon	experimental condition	geographic location
Study Factor Type Term Accession Number	NCIT:C40098	XCO:0000000	GAZ:00000448
Study Factor Type Term Source REF	NCIT	XCO	OBI
STUDY ASSAYS
Study Assay Measurement Type	social interaction measurement
Study Assay Measurement Type Term Accession Number	http://www.ebi.ac.uk/efo/EFO_0009592
Study Assay Measurement Type Term Source REF	EFO
Study Assay Technology Type	digital curation
Study Assay Technology Type Term Accession Number	OBI:0302914
Study Assay Technology Type Term Source REF	OBI
Study Assay Technology Platform	""
Study Assay File Name	a_Bansal660A_assay.txt
STUDY PROTOCOLS
Study Protocol Name	selection	data transformation
Study Protocol Type	selection	data transformation
Study Protocol Type Term Accession Number	OBI:0001928	OBI:0200000
Study Protocol Type Term Source REF	OBI	ERO
Study Protocol Description		
Study Protocol URI	""	""
Study Protocol Version		
Study Protocol Parameters Name	""	""
Study Protocol Parameters Name Term Accession Number	""	""
Study Protocol Parameters Name Term Source REF	""	""
Study Protocol Components Name	""	""
Study Protocol Components Type	""	""
Study Protocol Components Type Term Accession Number	""	""
Study Protocol Components Type Term Source REF	""	""
STUDY CONTACTS
Study Person Last Name	Sah	Méndez	Bansal
Study Person First Name	Pratha	José David	Shweta
Study Person Mid Initials
Study Person Email	""	""	shweta.bansal@georgetown.edu
Study Person Phone
Study Person Fax
Study Person Address
Study Person Affiliation	Department of Biology, Georgetown University, Washington, DC, USA	Department of Biology, Georgetown University, Washington, DC, USA	Department of Biology, Georgetown University, Washington, DC, USA
Study Person Roles
Study Person Roles Term Accession Number
Study Person Roles Term Source REF
Comment[Study Person ORCID]	""	""	""
Comment[Funder]
Comment[FundRef ID]
Comment[Funder Term Source REF]
Comment[Grant Identifier]
